# Supplementary material for: Complement system activation in wild boar (Sus scrofa) following parenteral administration of heat-inactivated Mycobacterium bovis
Source: Front Vet Sci. 2025 Nov 19;12:1702063. doi: 10.3389/fvets.2025.1702063 (PMC12673616; doi:10.3389/fvets.2025.1702063)
Supplement: SUPPLEMENTARY TABLE 1 — Previous reports of gene/protein differential biomarkers in response to IV treatment and pathogen infection in different hosts. [file Data_Sheet_1.xlsx]

## Sheet: Serosurveillance
Supplementary Data 3. Serosurveillance of pathogen prevalence.
REFERENCE	DATE	SEX	IV vaccinated	Mycobacterium P22	Mycoplasma hyopneumoniae	Aujeszky's Disease	Influenza A virus		IV treated	TB		Pneumonia		Pseudorabies		Flu
B18 260	23/4/2018	Male	YES	NEG	NEG	NEG	NEG		(n)	YES	NO	YES	NO	YES	NO	YES	NO
B18 261	23/4/2018	Male	YES	NEG	NEG	NEG	NEG	382	YES	54	328	11	371	4	378	163	219
B18 262	23/4/2018	Male	YES	NEG	NEG	NEG	NEG	805	NO	47	758	51	754	3	802	174	631
B18 263	23/4/2018	Female	YES	POS	NEG	NEG	NEG
B18 290	16/5/2018	Male	YES	NEG	NEG	NEG	NEG		IV treated	TB (%)		Pneumonia (%)		Pseudorabies (%)		Flu (%)
B18 291	16/5/2018	Male	YES	NEG	POS	NEG	NEG			YES	NO	YES	NO	YES	NO	YES	NO
B18 292	16/5/2018	Male	YES	NEG	NEG	NEG	NEG		YES (n = 382)	14.1361	85.8639	2.87958	97.1204	1.04712	98.9529	42.6702	57.3298
B18 293	16/5/2018	Male	YES	NEG	NEG	NEG	NEG		NO (n = 805)	5.83851	94.1615	6.3354	93.6646	0.372671	99.6273	21.6149	78.3851
B18 294	16/5/2018	Male	YES	POS	NEG	POS	NEG
B18 295	16/5/2018	Male	YES	NEG	NEG	POS	NEG		E	-142.119		54.5478		-180.977		-97.4108
B18 296	16/5/2018	Male	YES	NEG	NEG	NEG	NEG
B18 297	16/5/2018	Male	YES	POS	NEG	POS	NEG
B18 298	16/5/2018	Male	YES	NEG	NEG	NEG	POS		IV treated	TB		Pneumonia		Pseudorabies		Flu
B18 299	16/5/2018	Male	YES	NEG	NEG	POS	NEG	Year	(n)	YES	NO	YES	NO	YES	NO	YES	NO
B18 300	16/5/2018	Male	YES	NEG	POS	NEG	POS	2018
B18 318	2018-10-06	Female	NO	NEG	NEG	NEG	NEG	93	YES	43	50	6	87	4	89	78	15
B18 458	22/10/2018	Female	NO	NEG	NEG	NEG	NEG	91	NO	22	69	41	50	2	89	33	58
B18 459	22/10/2018	Female	NO	NEG	NEG	NEG	NEG	E		-91.2512		85.6806		-95.6989		-131.281
B18 460	22/10/2018	Female	NO	POS	POS	NEG	NEG	2019
B18 461	22/10/2018	Female	NO	POS	POS	NEG	POS	67	YES	2	65	4	63	0	67	1	66
B18 462	22/10/2018	Female	NO	NEG	NEG	NEG	POS	261	NO	0	261	3	258	0	261	46	215
B18 463	22/10/2018	Female	NO	POS	POS	NEG	POS	E		-oo		-419.403		#DIV/0!		91.5315
B18 464	22/10/2018	Female	NO	POS	POS	NEG	POS	2020
B18 465	22/10/2018	Female	NO	NEG	POS	NEG	NEG	99	YES	7	92	0	99	0	99	18	81
B18 466	22/10/2018	Female	NO	NEG	NEG	NEG	NEG	85	NO	1	84	1	84	1	84	13	72
B18 467	22/10/2018	Female	NO	NEG	POS	NEG	NEG	E		-501.01		100		100		-18.8811
B18 468	22/10/2018	Female	NO	NEG	POS	NEG	POS	2021
B18 469	22/10/2018	Female	NO	POS	POS	NEG	POS	79	YES	1	78	1	78	0	79	38	41
B18 470	22/10/2018	Female	NO	NEG	POS	NEG	NEG	105	NO	1	104	1	104	0	105	15	90
B18 471	22/10/2018	Female	NO	POS	NEG	NEG	NEG	E		-32.9114		-32.9114		#DIV/0!		-236.709
B18 472	22/10/2018	Female	NO	NEG	POS	NEG	POS	2022
B18 473	22/10/2018	Female	NO	NEG	POS	NEG	NEG	14	YES	1	13	0	14	0	14	0	14
B18 474	22/10/2018	Female	NO	NEG	POS	NEG	NEG	170	NO	4	166	0	170	0	170	12	158
B18 475	22/10/2018	Female	NO	NEG	POS	NEG	NEG	E		-203.571		#DIV/0!		#DIV/0!		100
B18 476	22/10/2018	Female	NO	NEG	POS	NEG	NEG	2023
B18 477	22/10/2018	Female	NO	POS	POS	NEG	NEG	30	YES	0	30	0	30	0	30	28	2
B18 478	22/10/2018	Female	NO	NEG	NEG	NEG	NEG	93	NO	19	74	5	88	0	93	55	38
B18 479	22/10/2018	Female	NO	POS	POS	NEG	NEG	E		100		100		#DIV/0!		-57.8182
B18 480	22/10/2018	Female	NO	NEG	POS	NEG	NEG
B18 481	22/10/2018	Female	NO	NEG	NEG	NEG	NEG
B18 482	22/10/2018	Female	NO	NEG	NEG	NEG	NEG
B18 483	22/10/2018	Female	NO	NEG	NEG	NEG	NEG
B18 484	22/10/2018	Female	NO	NEG	POS	NEG	POS
B18 485	22/10/2018	Female	NO	POS	POS	NEG	NEG
B18 486	22/10/2018	Female	NO	NEG	POS	NEG	NEG
B18 487	22/10/2018	Female	NO	POS	NEG	NEG	POS
B18 488	22/10/2018	Female	NO	NEG	POS	NEG	POS
B18 489	22/10/2018	Female	NO	NEG	NEG	NEG	NEG
B18 490	22/10/2018	Female	NO	NEG	NEG	NEG	NEG
B18 491	22/10/2018	Female	NO	NEG	POS	NEG	NEG
B18 492	22/10/2018	Female	NO	NEG	POS	NEG	NEG
B18 493	22/10/2018	Female	NO	POS	POS	NEG	NEG
B18 494	22/10/2018	Female	NO	NEG	POS	NEG	NEG
B18 495	22/10/2018	Female	NO	POS	NEG	NEG	NEG
B18 496	22/10/2018	Female	NO	NEG	NEG	NEG	POS
B18 497	22/10/2018	Female	NO	NEG	NEG	NEG	NEG
B18 498	22/10/2018	Female	NO	NEG	POS	NEG	NEG
B18 499	22/10/2018	Female	NO	NEG	POS	NEG	NEG
B18 500	22/10/2018	Female	NO	NEG	POS	NEG	NEG
B18 501	22/10/2018	Female	NO	POS	NEG	NEG	NEG
B18 502	22/10/2018	Female	NO	NEG	POS	NEG	NEG
B18 503	22/10/2018	Female	NO	POS	POS	POS	NEG
B18 504	22/10/2018	Female	NO	NEG	POS	NEG	NEG
B18 505	22/10/2018	Female	NO	NEG	POS	NEG	NEG
B18 506	22/10/2018	Female	NO	NEG	POS	NEG	NEG
B18 507	22/10/2018	Female	NO	NEG	POS	NEG	NEG
B18 508	22/10/2018	Female	NO	NEG	NEG	NEG	NEG
B18 509	22/10/2018	Female	NO	POS	NEG	NEG	POS
B18 510	22/10/2018	Female	NO	NEG	POS	NEG	NEG
B18 527	26/10/2018	Male	NO	POS	NEG	NEG	POS
B18 528	26/10/2018	Male	NO	NEG	NEG	NEG	NEG
B18 529	26/10/2018	Male	NO	NEG	POS	NEG	POS
B18 530	26/10/2018	Male	NO	NEG	NEG	NEG	POS
B18 531	26/10/2018	Male	NO	NEG	NEG	NEG	POS
B18 532	26/10/2018	Male	NO	NEG	NEG	NEG	POS
B18 533	26/10/2018	Male	NO	POS	NEG	NEG	POS
B18 534	26/10/2018	Male	NO	NEG	NEG	NEG	POS
B18 535	26/10/2018	Male	NO	POS	NEG	POS	NEG
B18 536	26/10/2018	Male	NO	NEG	POS	NEG	POS
B18 537	26/10/2018	Male	NO	NEG	NEG	NEG	POS
B18 538	26/10/2018	Male	NO	NEG	NEG	NEG	POS
B18 539	26/10/2018	Male	NO	NEG	NEG	NEG	POS
B18 540	26/10/2018	Male	NO	NEG	POS	NEG	NEG
B18 541	26/10/2018	Male	NO	POS	NEG	NEG	NEG
B18 542	26/10/2018	Male	NO	NEG	NEG	NEG	NEG
B18 543	26/10/2018	Male	NO	POS	NEG	NEG	NEG
B18 544	26/10/2018	Male	NO	NEG	NEG	NEG	NEG
B18 545	26/10/2018	Male	NO	NEG	POS	NEG	NEG
B18 546	26/10/2018	Male	NO	NEG	POS	NEG	NEG
B18 547	26/10/2018	Male	NO	NEG	NEG	NEG	NEG
B18 548	26/10/2018	Male	NO	NEG	NEG	NEG	POS
B18 549	26/10/2018	Male	NO	POS	NEG	NEG	POS
B18 550	26/10/2018	Male	NO	NEG	NEG	NEG	NEG
B18 551	26/10/2018	Male	NO	NEG	NEG	NEG	NEG
B18 552	26/10/2018	Male	NO	NEG	NEG	NEG	NEG
B18 553	26/10/2018	Male	NO	NEG	NEG	NEG	NEG
B18 554	26/10/2018	Male	NO	POS	POS	NEG	NEG
B18 555	26/10/2018	Male	NO	NEG	NEG	NEG	NEG
B18 556	26/10/2018	Male	NO	NEG	NEG	NEG	POS
B18 557	26/10/2018	Male	NO	NEG	NEG	NEG	POS
B18 558	26/10/2018	Male	NO	NEG	NEG	NEG	POS
B18 559	26/10/2018	Male	NO	NEG	NEG	NEG	POS
B18 560	26/10/2018	Male	NO	NEG	NEG	NEG	POS
B18 561	26/10/2018	Male	NO	NEG	NEG	NEG	POS
B18 562	26/10/2018	Male	NO	NEG	NEG	NEG	POS
B18 563	26/10/2018	Male	NO	NEG	NEG	NEG	POS
B18 564	29/10/2018	Male	YES	NEG	NEG	NEG	NEG
B18 565	29/10/2018	Male	YES	NEG	NEG	NEG	POS
B18 566	30/10/2018	Male	YES	NEG	NEG	NEG	POS
B18 587	14/11/2018	Male	YES	NEG	NEG	NEG	POS
B18 588	14/11/2018	Male	YES	NEG	NEG	NEG	POS
B18 589	14/11/2018	Male	YES	NEG	NEG	NEG	POS
B18 590	14/11/2018	Male	YES	POS	NEG	NEG	NEG
B18 591	14/11/2018	Male	YES	NEG	POS	NEG	POS
B18 592	14/11/2018	Male	YES	NEG	NEG	NEG	POS
B18 593	14/11/2018	Male	YES	NEG	NEG	NEG	POS
B18 594	14/11/2018	Male	YES	NEG	NEG	NEG	POS
B18 595	14/11/2018	Male	YES	NEG	NEG	NEG	POS
B18 596	15/11/2018	Female	YES	NEG	NEG	NEG	POS
B18 597	15/11/2018	Female	YES	NEG	POS	NEG	POS
B18 598	15/11/2018	Female	YES	POS	NEG	NEG	POS
B18 599	15/11/2018	Female	YES	POS	NEG	NEG	POS
B18 600	15/11/2018	Female	YES	POS	NEG	NEG	POS
B18 601	15/11/2018	Female	YES	NEG	NEG	NEG	POS
B18 602	15/11/2018	Female	YES	NEG	NEG	NEG	POS
B18 603	15/11/2018	Female	YES	NEG	NEG	NEG	POS
B18 604	15/11/2018	Female	YES	NEG	NEG	NEG	POS
B18 605	15/11/2018	Female	YES	NEG	NEG	NEG	POS
B18 606	15/11/2018	Female	YES	POS	NEG	NEG	POS
B18 607	15/11/2018	Female	YES	POS	NEG	NEG	POS
B18 608	15/11/2018	Female	YES	POS	NEG	NEG	POS
B18 609	15/11/2018	Female	YES	NEG	NEG	NEG	POS
B18 610	15/11/2018	Female	YES	POS	NEG	NEG	POS
B18 611	15/11/2018	Female	YES	NEG	NEG	NEG	POS
B18 612	15/11/2018	Female	YES	NEG	NEG	NEG	POS
B18 613	15/11/2018	Female	YES	NEG	NEG	NEG	POS
B18 614	15/11/2018	Female	YES	POS	NEG	NEG	POS
B18 615	15/11/2018	Female	YES	POS	NEG	NEG	POS
B18 616	15/11/2018	Female	YES	NEG	NEG	NEG	POS
B18 617	15/11/2018	Female	YES	NEG	NEG	NEG	POS
B18 618	15/11/2018	Female	YES	POS	NEG	NEG	POS
B18 619	15/11/2018	Female	YES	NEG	NEG	NEG	POS
B18 620	15/11/2018	Female	YES	NEG	NEG	NEG	POS
B18 621	15/11/2018	Female	YES	NEG	NEG	NEG	POS
B18 622	15/11/2018	Female	YES	POS	NEG	NEG	POS
B18 623	15/11/2018	Female	YES	POS	NEG	NEG	POS
B18 626	15/11/2018	Female	YES	NEG	NEG	NEG	POS
B18 627	15/11/2018	Female	YES	POS	NEG	NEG	POS
B18 628	15/11/2018	Female	YES	POS	NEG	NEG	POS
B18 629	15/11/2018	Female	YES	NEG	NEG	NEG	POS
B18 630	15/11/2018	Female	YES	NEG	NEG	NEG	POS
B18 631	15/11/2018	Female	YES	NEG	NEG	NEG	POS
B18 632	15/11/2018	Female	YES	POS	NEG	NEG	POS
B18 633	15/11/2018	Female	YES	POS	NEG	NEG	POS
B18 634	15/11/2018	Female	YES	POS	NEG	NEG	POS
B18 635	15/11/2018	Female	YES	POS	NEG	NEG	POS
B18 652	27/11/2018	Female	YES	POS	NEG	NEG	POS
B18 653	27/11/2018	Female	YES	NEG	NEG	NEG	POS
B18 654	27/11/2018	Female	YES	NEG	NEG	NEG	POS
B18 655	27/11/2018	Female	YES	POS	NEG	NEG	POS
B18 656	27/11/2018	Female	YES	POS	NEG	NEG	POS
B18 657	27/11/2018	Female	YES	POS	NEG	NEG	POS
B18 658	27/11/2018	Female	YES	POS	NEG	NEG	POS
B18 659	27/11/2018	Female	YES	NEG	NEG	NEG	POS
B18 660	27/11/2018	Female	YES	POS	NEG	NEG	POS
B18 661	27/11/2018	Female	YES	NEG	POS	NEG	POS
B18 662	27/11/2018	Female	YES	NEG	NEG	NEG	POS
B18 663	27/11/2018	Female	YES	POS	NEG	NEG	POS
B18 666	27/11/2018	Female	YES	POS	NEG	NEG	POS
B18 667	27/11/2018	Female	YES	POS	NEG	NEG	POS
B18 668	27/11/2018	Female	YES	POS	NEG	NEG	POS
B18 669	27/11/2018	Female	YES	POS	NEG	NEG	POS
B18 670	27/11/2018	Female	YES	POS	NEG	NEG	POS
B18 671	27/11/2018	Female	YES	POS	NEG	NEG	POS
B18 672	27/11/2018	Female	YES	POS	NEG	NEG	POS
B18 673	27/11/2018	Female	YES	POS	NEG	NEG	POS
B18 674	27/11/2018	Female	YES	POS	NEG	NEG	POS
B18 675	27/11/2018	Female	YES	POS	NEG	NEG	POS
B18 676	27/11/2018	Female	YES	POS	NEG	NEG	POS
B18 677	27/11/2018	Female	YES	POS	NEG	NEG	POS
B18 678	29/11/2018	Male	YES	POS	POS	NEG	POS
B18 679	29/11/2018	Male	YES	NEG	NEG	NEG	POS
B18 680	29/11/2018	Male	YES	NEG	NEG	NEG	POS
B18 681	29/11/2018	Male	YES	POS	NEG	NEG	POS
B19 355	24/10/2019	Male	NO	NEG	NEG	NEG	POS
B19 356	24/10/2019	Male	NO	NEG	NEG	NEG	NEG
B19 357	24/10/2019	Male	NO	NEG	NEG	NEG	NEG
B19 358	25/10/2019	Female	NO	NEG	NEG	NEG	NEG
B19 363	13/11/2019	Female	NO	NEG	NEG	NEG	NEG
B19 364	13/11/2019	Female	NO	NEG	NEG	NEG	POS
B19 365	13/11/2019	Female	NO	NEG	NEG	NEG	NEG
B19 366	13/11/2019	Female	NO	NEG	NEG	NEG	POS
B19 367	13/11/2019	Female	NO	NEG	NEG	NEG	POS
B19 368	13/11/2019	Female	NO	NEG	NEG	NEG	POS
B19 369	13/11/2019	Female	NO	NEG	NEG	NEG	POS
B19 370	13/11/2019	Female	NO	NEG	NEG	NEG	POS
B19 371	13/11/2019	Female	NO	NEG	NEG	NEG	POS
B19 372	13/11/2019	Female	NO	NEG	NEG	NEG	NEG
B19 373	13/11/2019	Female	NO	NEG	NEG	NEG	NEG
B19 374	13/11/2019	Female	NO	NEG	NEG	NEG	NEG
B19 375	13/11/2019	Female	NO	NEG	NEG	NEG	NEG
B19 376	13/11/2019	Female	NO	NEG	NEG	NEG	NEG
B19 377	13/11/2019	Female	NO	NEG	NEG	NEG	NEG
B19 378	13/11/2019	Female	NO	NEG	NEG	NEG	NEG
B19 379	13/11/2019	Female	NO	NEG	NEG	NEG	NEG
B19 380	13/11/2019	Female	NO	NEG	NEG	NEG	NEG
B19 381	13/11/2019	Female	NO	NEG	NEG	NEG	NEG
B19 382	13/11/2019	Female	NO	NEG	NEG	NEG	NEG
B19 383	13/11/2019	Female	NO	NEG	NEG	NEG	NEG
B19 384	13/11/2019	Female	NO	NEG	NEG	NEG	NEG
B19 385	13/11/2019	Female	NO	NEG	NEG	NEG	NEG
B19 386	13/11/2019	Female	NO	NEG	NEG	NEG	NEG
B19 387	13/11/2019	Female	NO	NEG	NEG	NEG	NEG
B19 388	13/11/2019	Female	NO	NEG	NEG	NEG	NEG
B19 389	13/11/2019	Female	NO	NEG	NEG	NEG	NEG
B19 390	13/11/2019	Female	NO	NEG	NEG	NEG	NEG
B19 391	13/11/2019	Female	NO	NEG	NEG	NEG	NEG
B19 392	13/11/2019	Female	NO	NEG	NEG	NEG	NEG
B19 393	13/11/2019	Female	NO	NEG	NEG	NEG	NEG
B19 394	13/11/2019	Female	NO	NEG	NEG	NEG	NEG
B19 395	13/11/2019	Female	NO	NEG	NEG	NEG	POS
B19 396	13/11/2019	Female	NO	NEG	NEG	NEG	NEG
B19 397	13/11/2019	Female	NO	NEG	NEG	NEG	POS
B19 398	13/11/2019	Female	NO	NEG	NEG	NEG	POS
B19 399	13/11/2019	Female	NO	NEG	NEG	NEG	POS
B19 400	13/11/2019	Female	NO	NEG	NEG	NEG	POS
B19 401	13/11/2019	Female	NO	NEG	NEG	NEG	NEG
B19 402	13/11/2019	Female	NO	NEG	NEG	NEG	NEG
B19 403	13/11/2019	Female	NO	NEG	NEG	NEG	NEG
B19 404	13/11/2019	Female	NO	NEG	NEG	NEG	NEG
B19 405	13/11/2019	Female	NO	NEG	NEG	NEG	NEG
B19 406	13/11/2019	Female	NO	NEG	NEG	NEG	NEG
B19 407	13/11/2019	Female	NO	NEG	NEG	NEG	NEG
B19 408	13/11/2019	Female	NO	NEG	NEG	NEG	NEG
B19 409	13/11/2019	Female	NO	NEG	NEG	NEG	NEG
B19 410	13/11/2019	Female	NO	NEG	NEG	NEG	NEG
B19 411	13/11/2019	Female	NO	NEG	NEG	NEG	NEG
B19 412	13/11/2019	Female	NO	NEG	NEG	NEG	NEG
B19 413	13/11/2019	Female	NO	NEG	NEG	NEG	NEG
B19 414	13/11/2019	Female	NO	NEG	NEG	NEG	NEG
B19 415	13/11/2019	Female	NO	NEG	NEG	NEG	NEG
B19 416	13/11/2019	Female	NO	NEG	NEG	NEG	NEG
B19 417	13/11/2019	Female	NO	NEG	NEG	NEG	NEG
B19 418	13/11/2019	Female	NO	NEG	NEG	NEG	NEG
B19 419	13/11/2019	Female	NO	NEG	NEG	NEG	NEG
B19 420	13/11/2019	Female	NO	NEG	NEG	NEG	NEG
B19 421	13/11/2019	Female	NO	NEG	NEG	NEG	NEG
B19 422	13/11/2019	Female	NO	NEG	NEG	NEG	NEG
B19 423	13/11/2019	Female	NO	NEG	NEG	NEG	NEG
B19 424	13/11/2019	Female	NO	NEG	NEG	NEG	NEG
B19 425	13/11/2019	Female	NO	NEG	NEG	NEG	NEG
B19 426	13/11/2019	Female	NO	NEG	NEG	NEG	NEG
B19 427	13/11/2019	Female	NO	NEG	NEG	NEG	NEG
B19 428	13/11/2019	Female	NO	NEG	NEG	NEG	NEG
B19 429	13/11/2019	Female	NO	NEG	NEG	NEG	NEG
B19 430	13/11/2019	Female	NO	NEG	NEG	NEG	NEG
B19 431	13/11/2019	Female	NO	NEG	NEG	NEG	NEG
B19 432	13/11/2019	Female	NO	NEG	NEG	NEG	NEG
B19 433	13/11/2019	Female	NO	NEG	NEG	NEG	NEG
B19 434	13/11/2019	Female	NO	NEG	NEG	NEG	NEG
B19 435	13/11/2019	Female	NO	NEG	NEG	NEG	NEG
B19 436	13/11/2019	Female	NO	NEG	NEG	NEG	NEG
B19 437	13/11/2019	Female	NO	NEG	NEG	NEG	NEG
B19 438	13/11/2019	Female	NO	NEG	NEG	NEG	NEG
B19 439	13/11/2019	Female	NO	NEG	NEG	NEG	NEG
B19 440	13/11/2019	Female	NO	NEG	NEG	NEG	NEG
B19 441	13/11/2019	Female	NO	NEG	NEG	NEG	NEG
B19 442	13/11/2019	Female	NO	NEG	NEG	NEG	NEG
B19 443	13/11/2019	Female	NO	NEG	NEG	NEG	NEG
B19 444	13/11/2019	Female	NO	NEG	NEG	NEG	POS
B19 445	13/11/2019	Female	NO	NEG	NEG	NEG	NEG
B19 446	13/11/2019	Female	NO	NEG	NEG	NEG	POS
B19 447	13/11/2019	Female	NO	NEG	NEG	NEG	POS
B19 448	13/11/2019	Female	NO	NEG	NEG	NEG	NEG
B19 449	13/11/2019	Female	NO	NEG	NEG	NEG	POS
B19 450	13/11/2019	Female	NO	NEG	NEG	NEG	NEG
B19 451	13/11/2019	Female	NO	NEG	NEG	NEG	NEG
B19 452	13/11/2019	Female	NO	NEG	NEG	NEG	NEG
B19 453	13/11/2019	Female	NO	NEG	NEG	NEG	NEG
B19 454	13/11/2019	Female	NO	NEG	NEG	NEG	NEG
B19 455	13/11/2019	Female	NO	NEG	NEG	NEG	NEG
B19 456	13/11/2019	Female	NO	NEG	NEG	NEG	NEG
B19 457	13/11/2019	Female	NO	NEG	NEG	NEG	NEG
B19 458	13/11/2019	Female	NO	NEG	NEG	NEG	NEG
B19 459	13/11/2019	Female	NO	NEG	NEG	NEG	NEG
B19 460	13/11/2019	Female	NO	NEG	NEG	NEG	NEG
B19 461	13/11/2019	Female	NO	NEG	NEG	NEG	NEG
B19 462	13/11/2019	Female	NO	NEG	NEG	NEG	NEG
B19 463	13/11/2019	Female	NO	NEG	NEG	NEG	NEG
B19 464	13/11/2019	Female	NO	NEG	NEG	NEG	POS
B19 465	13/11/2019	Female	NO	NEG	NEG	NEG	POS
B19 466	13/11/2019	Female	NO	NEG	NEG	NEG	NEG
B19 467	13/11/2019	Female	NO	NEG	NEG	NEG	POS
B19 468	13/11/2019	Female	NO	NEG	NEG	NEG	NEG
B19 469	13/11/2019	Female	NO	NEG	NEG	NEG	POS
B19 470	13/11/2019	Female	NO	NEG	NEG	NEG	NEG
B19 471	13/11/2019	Female	NO	NEG	NEG	NEG	POS
B19 472	13/11/2019	Female	NO	NEG	NEG	NEG	POS
B19 473	14/11/2019	Female	NO	NEG	NEG	NEG	NEG
B19 474	14/11/2019	Female	NO	NEG	NEG	NEG	NEG
B19 475	14/11/2019	Female	NO	NEG	NEG	NEG	NEG
B19 476	14/11/2019	Female	NO	NEG	NEG	NEG	NEG
B19 477	14/11/2019	Female	NO	NEG	NEG	NEG	NEG
B19 478	14/11/2019	Female	NO	NEG	NEG	NEG	NEG
B19 479	14/11/2019	Female	NO	NEG	NEG	NEG	NEG
B19 480	14/11/2019	Female	NO	NEG	NEG	NEG	NEG
B19 481	14/11/2019	Female	NO	NEG	NEG	NEG	NEG
B19 482	14/11/2019	Female	NO	NEG	NEG	NEG	NEG
B19 483	14/11/2019	Female	NO	NEG	NEG	NEG	NEG
B19 484	14/11/2019	Female	NO	NEG	NEG	NEG	NEG
B19 485	14/11/2019	Female	NO	NEG	NEG	NEG	NEG
B19 486	14/11/2019	Female	NO	NEG	NEG	NEG	NEG
B19 487	14/11/2019	Female	NO	NEG	NEG	NEG	NEG
B19 488	14/11/2019	Female	NO	NEG	NEG	NEG	NEG
B19 489	14/11/2019	Female	NO	NEG	NEG	NEG	NEG
B19 490	14/11/2019	Female	NO	NEG	NEG	NEG	NEG
B19 491	14/11/2019	Female	NO	NEG	NEG	NEG	NEG
B19 492	14/11/2019	Female	NO	NEG	NEG	NEG	NEG
B19 493	14/11/2019	Female	NO	NEG	NEG	NEG	NEG
B19 494	14/11/2019	Female	NO	NEG	NEG	NEG	NEG
B19 495	14/11/2019	Female	NO	NEG	NEG	NEG	NEG
B19 496	14/11/2019	Female	NO	NEG	NEG	NEG	NEG
B19 497	14/11/2019	Female	NO	NEG	NEG	NEG	NEG
B19 498	14/11/2019	Female	NO	NEG	NEG	NEG	NEG
B19 499	14/11/2019	Female	NO	NEG	NEG	NEG	NEG
B19 500	14/11/2019	Female	NO	NEG	NEG	NEG	NEG
B19 501	14/11/2019	Female	NO	NEG	NEG	NEG	NEG
B19 502	14/11/2019	Female	NO	NEG	NEG	NEG	NEG
B19 503	14/11/2019	Female	NO	NEG	NEG	NEG	NEG
B19 504	14/11/2019	Female	NO	NEG	NEG	NEG	NEG
B19 505	14/11/2019	Female	NO	NEG	NEG	NEG	NEG
B19 506	14/11/2019	Female	NO	NEG	NEG	NEG	NEG
B19 507	14/11/2019	Female	NO	NEG	NEG	NEG	NEG
B19 508	14/11/2019	Female	NO	NEG	NEG	NEG	NEG
B19 509	14/11/2019	Female	NO	NEG	NEG	NEG	NEG
B19 510	14/11/2019	Female	NO	NEG	POS	NEG	NEG
B19 511	14/11/2019	Female	NO	NEG	NEG	NEG	NEG
B19 512	14/11/2019	Female	NO	NEG	NEG	NEG	NEG
B19 513	14/11/2019	Female	NO	NEG	POS	NEG	NEG
B19 514	14/11/2019	Female	NO	NEG	POS	NEG	NEG
B19 515	14/11/2019	Female	NO	NEG	NEG	NEG	NEG
B19 516	14/11/2019	Female	NO	NEG	NEG	NEG	NEG
B19 517	14/11/2019	Female	NO	NEG	NEG	NEG	NEG
B19 518	14/11/2019	Female	NO	NEG	NEG	NEG	NEG
B19 519	14/11/2019	Female	NO	NEG	NEG	NEG	NEG
B19 520	14/11/2019	Female	NO	NEG	NEG	NEG	NEG
B19 521	14/11/2019	Female	NO	NEG	NEG	NEG	NEG
B19 522	14/11/2019	Female	NO	NEG	NEG	NEG	NEG
B19 523	14/11/2019	Female	NO	NEG	NEG	NEG	NEG
B19 524	14/11/2019	Female	NO	NEG	NEG	NEG	NEG
B19 525	14/11/2019	Female	NO	NEG	NEG	NEG	NEG
B19 526	14/11/2019	Female	NO	NEG	NEG	NEG	NEG
B19 527	14/11/2019	Female	NO	NEG	NEG	NEG	POS
B19 528	14/11/2019	Female	NO	NEG	NEG	NEG	NEG
B19 529	14/11/2019	Female	NO	NEG	NEG	NEG	NEG
B19 530	14/11/2019	Female	NO	NEG	NEG	NEG	POS
B19 531	14/11/2019	Female	NO	NEG	NEG	NEG	NEG
B19 532	14/11/2019	Female	NO	NEG	NEG	NEG	NEG
B19 533	14/11/2019	Female	NO	NEG	NEG	NEG	NEG
B19 534	14/11/2019	Female	NO	NEG	NEG	NEG	NEG
B19 535	14/11/2019	Female	NO	NEG	NEG	NEG	NEG
B19 536	14/11/2019	Female	NO	NEG	NEG	NEG	NEG
B19 537	14/11/2019	Female	NO	NEG	NEG	NEG	POS
B19 538	14/11/2019	Female	NO	NEG	NEG	NEG	NEG
B19 539	14/11/2019	Female	NO	NEG	NEG	NEG	NEG
B19 540	14/11/2019	Female	NO	NEG	NEG	NEG	NEG
B19 541	14/11/2019	Female	NO	NEG	NEG	NEG	NEG
B19 542	14/11/2019	Female	NO	NEG	NEG	NEG	NEG
B19 543	14/11/2019	Female	NO	NEG	NEG	NEG	POS
B19 544	14/11/2019	Female	NO	NEG	NEG	NEG	POS
B19 545	14/11/2019	Female	NO	NEG	NEG	NEG	NEG
B19 546	14/11/2019	Female	NO	NEG	NEG	NEG	POS
B19 547	14/11/2019	Female	NO	NEG	NEG	NEG	NEG
B19 548	14/11/2019	Female	NO	NEG	NEG	NEG	NEG
B19 549	14/11/2019	Female	NO	NEG	NEG	NEG	NEG
B19 550	14/11/2019	Female	NO	NEG	NEG	NEG	NEG
B19 551	14/11/2019	Female	NO	NEG	NEG	NEG	NEG
B19 552	14/11/2019	Female	NO	NEG	NEG	NEG	NEG
B19 553	14/11/2019	Male	NO	NEG	NEG	NEG	POS
B19 554	14/11/2019	Male	NO	NEG	NEG	NEG	POS
B19 555	14/11/2019	Male	NO	NEG	NEG	NEG	NEG
B19 556	14/11/2019	Male	NO	NEG	NEG	NEG	NEG
B19 557	14/11/2019	Male	NO	NEG	NEG	NEG	NEG
B19 558	14/11/2019	Male	NO	NEG	NEG	NEG	NEG
B19 559	14/11/2019	Male	NO	NEG	NEG	NEG	NEG
B19 560	14/11/2019	Male	NO	NEG	NEG	NEG	NEG
B19 561	14/11/2019	Male	NO	NEG	NEG	NEG	NEG
B19 562	14/11/2019	Male	NO	NEG	NEG	NEG	NEG
B19 563	14/11/2019	Male	NO	NEG	NEG	NEG	NEG
B19 564	14/11/2019	Male	NO	NEG	NEG	NEG	POS
B19 565	14/11/2019	Male	NO	NEG	NEG	NEG	NEG
B19 566	14/11/2019	Male	NO	NEG	NEG	NEG	POS
B19 567	14/11/2019	Male	NO	NEG	NEG	NEG	NEG
B19 568	14/11/2019	Male	NO	NEG	NEG	NEG	POS
B19 569	14/11/2019	Male	NO	NEG	NEG	NEG	NEG
B19 570	14/11/2019	Male	NO	NEG	NEG	NEG	NEG
B19 571	14/11/2019	Male	NO	NEG	NEG	NEG	NEG
B19 572	14/11/2019	Male	NO	NEG	NEG	NEG	POS
B19 573	14/11/2019	Male	NO	NEG	NEG	NEG	POS
B19 574	14/11/2019	Male	NO	NEG	NEG	NEG	POS
B19 575	14/11/2019	Male	NO	NEG	NEG	NEG	POS
B19 576	14/11/2019	Male	NO	NEG	NEG	NEG	POS
B19 577	14/11/2019	Male	NO	NEG	NEG	NEG	POS
B19 578	14/11/2019	Male	NO	NEG	NEG	NEG	NEG
B19 579	14/11/2019	Male	NO	NEG	NEG	NEG	POS
B19 580	14/11/2019	Male	NO	NEG	NEG	NEG	POS
B19 581	14/11/2019	Male	NO	NEG	NEG	NEG	POS
B19 582	14/11/2019	Male	NO	NEG	NEG	NEG	POS
B19 583	14/11/2019	Male	NO	NEG	NEG	NEG	NEG
B19 584	14/11/2019	Male	NO	NEG	NEG	NEG	POS
B19 585	14/11/2019	Male	NO	NEG	NEG	NEG	NEG
B19 586	14/11/2019	Male	NO	NEG	NEG	NEG	NEG
B19 587	14/11/2019	Male	NO	NEG	NEG	NEG	NEG
B19 588	14/11/2019	Male	NO	NEG	NEG	NEG	NEG
B19 589	14/11/2019	Male	NO	NEG	NEG	NEG	NEG
B19 590	14/11/2019	Male	NO	NEG	NEG	NEG	NEG
B19 591	14/11/2019	Male	NO	NEG	NEG	NEG	NEG
B19 592	14/11/2019	Male	NO	NEG	NEG	NEG	NEG
B19 593	14/11/2019	Male	NO	NEG	NEG	NEG	NEG
B19 594	14/11/2019	Male	NO	NEG	NEG	NEG	NEG
B19 595	14/11/2019	Male	NO	NEG	NEG	NEG	NEG
B19 596	14/11/2019	Male	NO	NEG	NEG	NEG	NEG
B19 597	14/11/2019	Male	NO	NEG	NEG	NEG	NEG
B19 598	14/11/2019	Male	NO	NEG	NEG	NEG	NEG
B19 599	14/11/2019	Male	NO	NEG	NEG	NEG	POS
B19 600	14/11/2019	Male	NO	NEG	NEG	NEG	NEG
B19 601	14/11/2019	Male	NO	NEG	NEG	NEG	NEG
B19 602	14/11/2019	Male	NO	NEG	NEG	NEG	NEG
B19 603	14/11/2019	Male	NO	NEG	NEG	NEG	NEG
B19 604	14/11/2019	Male	NO	NEG	NEG	NEG	NEG
B19 605	14/11/2019	Male	NO	NEG	NEG	NEG	NEG
B19 606	14/11/2019	Male	NO	NEG	NEG	NEG	NEG
B19 607	14/11/2019	Male	NO	NEG	NEG	NEG	NEG
B19 608	14/11/2019	Male	NO	NEG	NEG	NEG	NEG
B19 609	14/11/2019	Male	NO	NEG	NEG	NEG	NEG
B19 610	14/11/2019	Male	NO	NEG	NEG	NEG	NEG
B19 611	14/11/2019	Male	NO	NEG	NEG	NEG	NEG
B19 612	14/11/2019	Male	NO	NEG	NEG	NEG	NEG
B19 613	14/11/2019	Male	NO	NEG	NEG	NEG	NEG
B19 614	14/11/2019	Male	NO	NEG	NEG	NEG	NEG
B19 615	14/11/2019	Male	NO	NEG	NEG	NEG	NEG
B19 616	14/11/2019	Male	NO	NEG	NEG	NEG	NEG
B19 617	14/11/2019	Male	NO	NEG	NEG	NEG	NEG
B19 618	14/11/2019	Male	NO	NEG	NEG	NEG	NEG
B19 619	14/11/2019	Male	NO	NEG	NEG	NEG	NEG
B19 625	20/11/2019	Female	YES	NEG	POS	NEG	NEG
B19 626	20/11/2019	Female	YES	NEG	NEG	NEG	NEG
B19 627	20/11/2019	Female	YES	NEG	NEG	NEG	NEG
B19 628	20/11/2019	Female	YES	NEG	POS	NEG	NEG
B19 629	20/11/2019	Female	YES	NEG	POS	NEG	NEG
B19 630	20/11/2019	Female	YES	NEG	NEG	NEG	NEG
B19 631	20/11/2019	Female	YES	NEG	POS	NEG	NEG
B19 632	20/11/2019	Female	YES	NEG	NEG	NEG	NEG
B19 633	20/11/2019	Female	YES	NEG	NEG	NEG	NEG
B19 634	20/11/2019	Female	YES	NEG	NEG	NEG	NEG
B19 635	20/11/2019	Female	YES	NEG	NEG	NEG	NEG
B19 636	20/11/2019	Female	YES	NEG	NEG	NEG	NEG
B19 637	20/11/2019	Female	YES	NEG	NEG	NEG	NEG
B19 638	20/11/2019	Female	YES	NEG	NEG	NEG	NEG
B19 639	20/11/2019	Female	YES	NEG	NEG	NEG	NEG
B19 640	20/11/2019	Female	YES	NEG	NEG	NEG	NEG
B19 641	20/11/2019	Female	YES	NEG	NEG	NEG	NEG
B19 645	27/11/2019	Female	YES	NEG	NEG	NEG	NEG
B19 646	27/11/2019	Female	YES	NEG	NEG	NEG	NEG
B19 647	27/11/2019	Female	YES	NEG	NEG	NEG	NEG
B19 648	27/11/2019	Female	YES	NEG	NEG	NEG	NEG
B19 649	27/11/2019	Female	YES	NEG	NEG	NEG	NEG
B19 650	27/11/2019	Female	YES	POS	NEG	NEG	NEG
B19 651	27/11/2019	Female	YES	NEG	NEG	NEG	NEG
B19 652	27/11/2019	Female	YES	POS	NEG	NEG	NEG
B19 653	27/11/2019	Female	YES	NEG	NEG	NEG	NEG
B19 654	27/11/2019	Female	YES	NEG	NEG	NEG	NEG
B19 655	27/11/2019	Female	YES	NEG	NEG	NEG	NEG
B19 656	27/11/2019	Female	YES	NEG	NEG	NEG	NEG
B19 657	27/11/2019	Female	YES	NEG	NEG	NEG	NEG
B19 658	27/11/2019	Female	YES	NEG	NEG	NEG	NEG
B19 659	27/11/2019	Female	YES	NEG	NEG	NEG	NEG
B19 660	27/11/2019	Female	YES	NEG	NEG	NEG	NEG
B19 661	27/11/2019	Female	YES	NEG	NEG	NEG	NEG
B19 662	27/11/2019	Female	YES	NEG	NEG	NEG	NEG
B19 663	27/11/2019	Female	YES	NEG	NEG	NEG	NEG
B19 664	27/11/2019	Female	YES	NEG	NEG	NEG	NEG
B19 665	27/11/2019	Female	YES	NEG	NEG	NEG	NEG
B19 666	27/11/2019	Female	YES	NEG	NEG	NEG	NEG
B19 667	27/11/2019	Female	YES	NEG	NEG	NEG	NEG
B19 668	27/11/2019	Female	YES	NEG	NEG	NEG	NEG
B19 672	2019-02-12	Female	YES	NEG	NEG	NEG	NEG
B19 673	2019-02-12	Female	YES	NEG	NEG	NEG	NEG
B19 674	2019-02-12	Female	YES	NEG	NEG	NEG	NEG
B19 675	2019-02-12	Female	YES	NEG	NEG	NEG	NEG
B19 676	2019-02-12	Female	YES	NEG	NEG	NEG	NEG
B19 677	2019-02-12	Female	YES	NEG	NEG	NEG	NEG
B19 678	2019-02-12	Female	YES	NEG	NEG	NEG	NEG
B19 679	2019-02-12	Female	YES	NEG	NEG	NEG	NEG
B19 680	2019-02-12	Female	YES	NEG	NEG	NEG	NEG
B19 681	2019-02-12	Female	YES	NEG	NEG	NEG	NEG
B19 682	2019-02-12	Female	YES	NEG	NEG	NEG	NEG
B19 683	2019-02-12	Female	YES	NEG	NEG	NEG	NEG
B19 684	2019-02-12	Female	YES	NEG	NEG	NEG	NEG
B19 685	2019-02-12	Female	YES	NEG	NEG	NEG	NEG
B19 686	2019-02-12	Female	YES	NEG	NEG	NEG	NEG
B19 687	2019-02-12	Female	YES	NEG	NEG	NEG	NEG
B19 688	2019-02-12	Female	YES	NEG	NEG	NEG	NEG
B19 689	2019-02-12	Female	YES	NEG	NEG	NEG	NEG
B19 690	2019-02-12	Female	YES	NEG	NEG	NEG	NEG
B19 691	2019-02-12	Female	YES	NEG	NEG	NEG	NEG
B19 692	2019-02-12	Female	YES	NEG	NEG	NEG	NEG
B19 693	2019-02-12	Female	YES	NEG	NEG	NEG	NEG
B19 694	2019-02-12	Female	YES	NEG	NEG	NEG	NEG
B19 695	2019-02-12	Female	YES	NEG	NEG	NEG	POS
B19 696	2019-02-12	Female	YES	NEG	NEG	NEG	NEG
B19 697	2019-02-12	Female	YES	NEG	NEG	NEG	NEG
B20/238	2020-12-11	Female	NO	NEG	NEG	NEG	NEG
B20/239	2020-12-11	Female	NO	NEG	NEG	NEG	NEG
B20/240	2020-12-11	Female	NO	NEG	NEG	NEG	POS
B20/241	2020-12-11	Female	NO	NEG	NEG	NEG	NEG
B20/242	2020-12-11	Female	NO	NEG	NEG	NEG	NEG
B20/243	2020-12-11	Female	NO	NEG	NEG	NEG	NEG
B20/244	2020-12-11	Female	NO	NEG	NEG	NEG	NEG
B20/245	2020-12-11	Female	NO	NEG	NEG	NEG	NEG
B20/246	2020-12-11	Female	NO	NEG	NEG	NEG	NEG
B20/247	2020-12-11	Female	NO	NEG	NEG	NEG	NEG
B20/248	2020-12-11	Female	NO	NEG	NEG	NEG	POS
B20/249	2020-12-11	Female	NO	NEG	NEG	NEG	NEG
B20/250	2020-12-11	Female	NO	NEG	NEG	NEG	NEG
B20/251	2020-12-11	Female	NO	NEG	NEG	NEG	NEG
B20/252	2020-12-11	Female	NO	NEG	NEG	NEG	NEG
B20/253	2020-12-11	Female	NO	NEG	NEG	NEG	NEG
B20/254	2020-12-11	Female	NO	NEG	NEG	NEG	NEG
B20/255	2020-12-11	Female	NO	NEG	NEG	NEG	NEG
B20/256	2020-12-11	Female	NO	NEG	NEG	NEG	NEG
B20/257	2020-12-11	Female	NO	NEG	POS	NEG	NEG
B20/258	2020-12-11	Female	NO	NEG	NEG	NEG	NEG
B20/259	2020-12-11	Female	NO	NEG	NEG	NEG	NEG
B20/260	2020-12-11	Female	NO	NEG	NEG	NEG	NEG
B20/261	2020-12-11	Female	NO	NEG	NEG	NEG	NEG
B20/262	2020-12-11	Female	NO	NEG	NEG	NEG	NEG
B20/263	2020-12-11	Female	NO	NEG	NEG	NEG	POS
B20/264	2020-12-11	Female	NO	NEG	NEG	NEG	POS
B20/265	2020-12-11	Female	NO	NEG	NEG	NEG	NEG
B20/266	2020-12-11	Female	NO	NEG	NEG	NEG	NEG
B20/267	2020-12-11	Female	NO	NEG	NEG	NEG	POS
B20/268	2020-12-11	Female	NO	NEG	NEG	NEG	NEG
B20/269	2020-12-11	Female	NO	NEG	NEG	NEG	NEG
B20/270	2020-12-11	Female	NO	NEG	NEG	NEG	POS
B20/271	2020-12-11	Female	NO	NEG	NEG	NEG	POS
B20/272	2020-12-11	Female	NO	NEG	NEG	NEG	POS
B20/273	2020-12-11	Female	NO	NEG	NEG	NEG	POS
B20/274	2020-12-11	Female	NO	NEG	NEG	NEG	NEG
B20/275	2020-12-11	Female	NO	NEG	NEG	NEG	NEG
B20/276	2020-12-11	Female	NO	NEG	NEG	NEG	NEG
B20/277	2020-12-11	Female	NO	NEG	NEG	NEG	NEG
B20/278	2020-12-11	Female	NO	NEG	NEG	NEG	NEG
B20/279	2020-12-11	Female	NO	NEG	NEG	NEG	NEG
B20/280	2020-12-11	Female	NO	NEG	NEG	NEG	NEG
B20/281	2020-12-11	Female	NO	NEG	NEG	NEG	NEG
B20/282	2020-12-11	Female	NO	NEG	NEG	NEG	NEG
B20/283	2020-12-11	Female	NO	NEG	NEG	NEG	NEG
B20/284	2020-12-11	Female	NO	NEG	NEG	NEG	NEG
B20/285	2020-12-11	Female	NO	NEG	NEG	NEG	NEG
B20/286	2020-12-11	Female	NO	NEG	NEG	NEG	POS
B20/287	2020-12-11	Female	NO	NEG	NEG	NEG	POS
B20/288	2020-12-11	Female	NO	NEG	NEG	NEG	NEG
B20/289	2020-12-11	Female	NO	NEG	NEG	NEG	NEG
B20/290	2020-12-11	Female	NO	NEG	NEG	NEG	NEG
B20/291	2020-12-11	Female	NO	POS	NEG	NEG	NEG
B20/292	2020-12-11	Female	NO	NEG	NEG	NEG	NEG
B20/293	2020-12-11	Female	NO	NEG	NEG	NEG	POS
B20/294	2020-12-11	Female	NO	NEG	NEG	NEG	NEG
B20/295	2020-12-11	Female	NO	NEG	NEG	NEG	NEG
B20/296	2020-12-11	Female	NO	NEG	NEG	NEG	NEG
B20/297	2020-12-11	Female	NO	NEG	NEG	NEG	NEG
B20/298	2020-12-11	Female	NO	NEG	NEG	NEG	NEG
B20/299	2020-12-11	Female	NO	NEG	NEG	NEG	NEG
B20/300	2020-12-11	Female	NO	NEG	NEG	POS	NEG
B20/301	2020-12-11	Female	NO	NEG	NEG	NEG	NEG
B20/302	2020-12-11	Female	NO	NEG	NEG	NEG	NEG
B20/303	2020-12-11	Female	NO	NEG	NEG	NEG	NEG
B20/304	2020-12-11	Female	NO	NEG	NEG	NEG	NEG
B20/305	2020-12-11	Female	NO	NEG	NEG	NEG	NEG
B20/306	2020-12-11	Female	NO	NEG	NEG	NEG	NEG
B20/307	2020-12-11	Female	NO	NEG	NEG	NEG	NEG
B20/308	2020-12-11	Female	NO	NEG	NEG	NEG	NEG
B20/309	2020-12-11	Female	NO	NEG	NEG	NEG	NEG
B20/310	2020-12-11	Female	NO	NEG	NEG	NEG	NEG
B20/311	2020-12-11	Female	NO	NEG	NEG	NEG	NEG
B20/312	2020-12-11	Female	NO	NEG	NEG	NEG	NEG
B20/313	2020-12-11	Female	NO	NEG	NEG	NEG	NEG
B20/314	2020-12-11	Female	NO	NEG	NEG	NEG	NEG
B20/315	2020-12-11	Female	NO	NEG	NEG	NEG	NEG
B20/316	2020-12-11	Female	NO	NEG	NEG	NEG	NEG
B20/317	2020-12-11	Female	NO	NEG	NEG	NEG	NEG
B20/318	2020-12-11	Female	NO	NEG	NEG	NEG	NEG
B20/319	2020-12-11	Female	NO	NEG	NEG	NEG	NEG
B20/320	2020-12-11	Female	NO	NEG	NEG	NEG	POS
B20/321	2020-12-11	Female	NO	NEG	NEG	NEG	NEG
B20/322	2020-12-11	Female	NO	NEG	NEG	NEG	NEG
B20/446	2020-08-12	Male	YES	NEG	NEG	NEG	NEG
B20/447	2020-08-12	Male	YES	NEG	NEG	NEG	NEG
B20/448	2020-08-12	Male	YES	NEG	NEG	NEG	NEG
B20/449	2020-08-12	Male	YES	NEG	NEG	NEG	NEG
B20/351	2020-08-12	Male	YES	NEG	NEG	NEG	NEG
B20/352	2020-08-12	Male	YES	NEG	NEG	NEG	NEG
B20/353	2020-08-12	Male	YES	NEG	NEG	NEG	POS
B20/354	2020-08-12	Male	YES	NEG	NEG	NEG	NEG
B20/355	2020-08-12	Male	YES	NEG	NEG	NEG	NEG
B20/356	2020-08-12	Male	YES	NEG	NEG	NEG	NEG
B20/357	2020-08-12	Male	YES	NEG	NEG	NEG	POS
B20/358	2020-08-12	Male	YES	NEG	NEG	NEG	POS
B20/359	2020-08-12	Male	YES	NEG	NEG	NEG	NEG
B20/360	2020-08-12	Male	YES	NEG	NEG	NEG	NEG
B20/361	2020-08-12	Male	YES	NEG	NEG	NEG	NEG
B20/362	2020-08-12	Male	YES	POS	NEG	NEG	POS
B20/363	2020-08-12	Male	YES	NEG	NEG	NEG	NEG
B20/364	2020-08-12	Male	YES	NEG	NEG	NEG	NEG
B20/365	2020-08-12	Male	YES	NEG	NEG	NEG	POS
B20/366	2020-08-12	Male	YES	NEG	NEG	NEG	NEG
B20/367	2020-08-12	Male	YES	NEG	NEG	NEG	POS
B20/368	2020-08-12	Male	YES	NEG	NEG	NEG	POS
B20/369	2020-08-12	Male	YES	NEG	NEG	NEG	POS
B20/370	2020-08-12	Male	YES	NEG	NEG	NEG	POS
B20/371	2020-08-12	Male	YES	NEG	NEG	NEG	POS
B20/372	2020-08-12	Male	YES	NEG	NEG	NEG	POS
B20/373	2020-08-12	Male	YES	NEG	NEG	NEG	POS
B20/374	2020-08-12	Male	YES	NEG	NEG	NEG	NEG
B20/375	2020-08-12	Male	YES	NEG	NEG	NEG	NEG
B20/376	2020-08-12	Male	YES	NEG	NEG	NEG	NEG
B20/377	2020-08-12	Male	YES	NEG	NEG	NEG	NEG
B20/378	2020-08-12	Male	YES	POS	NEG	NEG	NEG
B20/379	2020-08-12	Male	YES	NEG	NEG	NEG	NEG
B20/380	2020-08-12	Male	YES	POS	NEG	NEG	NEG
B20/381	2020-08-12	Male	YES	NEG	NEG	NEG	POS
B20/382	2020-08-12	Male	YES	NEG	NEG	NEG	NEG
B20/383	2020-08-12	Male	YES	POS	NEG	NEG	POS
B20/384	2020-08-12	Male	YES	NEG	NEG	NEG	NEG
B20/385	2020-08-12	Male	YES	NEG	NEG	NEG	POS
B20/386	2020-08-12	Male	YES	NEG	NEG	NEG	POS
B20/387	2020-08-12	Male	YES	POS	NEG	NEG	POS
B20/388	2020-08-12	Male	YES	NEG	NEG	NEG	POS
B20/389	2020-08-12	Male	YES	NEG	NEG	NEG	NEG
B20/390	2020-08-12	Male	YES	NEG	NEG	NEG	NEG
B20/391	2020-08-12	Male	YES	NEG	NEG	NEG	NEG
B20/392	2020-08-12	Male	YES	NEG	NEG	NEG	NEG
B20/393	2020-08-12	Male	YES	NEG	NEG	NEG	NEG
B20/394	2020-08-12	Male	YES	NEG	NEG	NEG	NEG
B20/395	2020-08-12	Male	YES	NEG	NEG	NEG	NEG
B20/396	2020-08-12	Male	YES	NEG	NEG	NEG	NEG
B20/397	2020-08-12	Male	YES	NEG	NEG	NEG	NEG
B20/398	2020-08-12	Male	YES	NEG	NEG	NEG	NEG
B20/399	2020-08-12	Male	YES	NEG	NEG	NEG	NEG
B20/400	2020-08-12	Male	YES	NEG	NEG	NEG	NEG
B20/401	2020-08-12	Male	YES	NEG	NEG	NEG	NEG
B20/402	2020-08-12	Male	YES	NEG	NEG	NEG	NEG
B20/403	2020-08-12	Male	YES	NEG	NEG	NEG	NEG
B20/404	2020-08-12	Male	YES	NEG	NEG	NEG	NEG
B20/405	2020-08-12	Male	YES	NEG	NEG	NEG	NEG
B20/406	2020-08-12	Male	YES	POS	NEG	NEG	NEG
B20/407	2020-08-12	Male	YES	NEG	NEG	NEG	NEG
B20/408	2020-08-12	Male	YES	NEG	NEG	NEG	NEG
B20/409	2020-08-12	Male	YES	NEG	NEG	NEG	NEG
B20/410	2020-08-12	Male	YES	NEG	NEG	NEG	NEG
B20/411	2020-08-12	Male	YES	NEG	NEG	NEG	NEG
B20/412	2020-08-12	Male	YES	NEG	NEG	NEG	NEG
B20/413	2020-08-12	Male	YES	NEG	NEG	NEG	NEG
B20/414	2020-08-12	Male	YES	NEG	NEG	NEG	NEG
B20/415	2020-08-12	Male	YES	NEG	NEG	NEG	NEG
B20/416	2020-08-12	Male	YES	NEG	NEG	NEG	NEG
B20/417	2020-08-12	Male	YES	NEG	NEG	NEG	NEG
B20/418	2020-08-12	Male	YES	NEG	NEG	NEG	NEG
B20/419	2020-08-12	Male	YES	NEG	NEG	NEG	NEG
B20/420	2020-08-12	Male	YES	NEG	NEG	NEG	NEG
B20/421	2020-08-12	Male	YES	NEG	NEG	NEG	NEG
B20/422	2020-08-12	Male	YES	NEG	NEG	NEG	NEG
B20/423	2020-08-12	Male	YES	NEG	NEG	NEG	NEG
B20/424	2020-08-12	Male	YES	NEG	NEG	NEG	NEG
B20/425	2020-08-12	Male	YES	NEG	NEG	NEG	NEG
B20/426	2020-08-12	Male	YES	NEG	NEG	NEG	NEG
B20/427	2020-08-12	Male	YES	NEG	NEG	NEG	NEG
B20/428	2020-08-12	Male	YES	NEG	NEG	NEG	NEG
B20/429	2020-08-12	Male	YES	NEG	NEG	NEG	NEG
B20/430	2020-08-12	Male	YES	NEG	NEG	NEG	NEG
B20/431	2020-08-12	Male	YES	NEG	NEG	NEG	NEG
B20/432	2020-08-12	Male	YES	NEG	NEG	NEG	NEG
B20/433	2020-08-12	Male	YES	NEG	NEG	NEG	NEG
B20/434	2020-08-12	Male	YES	NEG	NEG	NEG	NEG
B20/435	2020-08-12	Male	YES	POS	NEG	NEG	NEG
B20/436	2020-08-12	Male	YES	NEG	NEG	NEG	NEG
B20/437	2020-08-12	Male	YES	NEG	NEG	NEG	NEG
B20/438	2020-08-12	Male	YES	NEG	NEG	NEG	NEG
B20/439	2020-08-12	Male	YES	NEG	NEG	NEG	NEG
B20/440	2020-08-12	Male	YES	NEG	NEG	NEG	NEG
B20/441	2020-08-12	Male	YES	NEG	NEG	NEG	NEG
B20/442	2020-08-12	Male	YES	NEG	NEG	NEG	NEG
B20/443	2020-08-12	Male	YES	NEG	NEG	NEG	NEG
B20/444	2020-08-12	Male	YES	NEG	NEG	NEG	NEG
B20/445	2020-08-12	Male	YES	NEG	NEG	NEG	NEG
B21/520	2021-11-08	Female	YES	NEG	NEG	NEG	NEG
B21/521	2021-11-08	Female	YES	NEG	NEG	NEG	NEG
B21/522	2021-11-08	Female	YES	NEG	NEG	NEG	NEG
B21/523	2021-11-08	Female	YES	NEG	NEG	NEG	NEG
B21/504	2021-11-08	Female	YES	NEG	NEG	NEG	NEG
B21/505	2021-11-08	Female	YES	POS	NEG	NEG	NEG
B21/506	2021-11-08	Female	YES	NEG	NEG	NEG	NEG
B21/507	2021-11-08	Female	YES	NEG	POS	NEG	NEG
B21/508	2021-11-08	Female	YES	NEG	NEG	NEG	NEG
B21/509	2021-11-08	Female	YES	NEG	NEG	NEG	POS
B21/510	2021-11-08	Female	YES	NEG	NEG	NEG	NEG
B21/511	2021-11-08	Female	YES	NEG	NEG	NEG	NEG
B21/512	2021-11-08	Female	YES	NEG	NEG	NEG	POS
B21/513	2021-11-08	Female	YES	NEG	NEG	NEG	POS
B21/514	2021-11-08	Female	YES	NEG	NEG	NEG	NEG
B21/515	2021-11-08	Female	YES	NEG	NEG	NEG	NEG
B21/516	2021-11-08	Female	YES	NEG	NEG	NEG	NEG
B21/517	2021-11-08	Female	YES	NEG	NEG	NEG	POS
B21/518	2021-11-08	Female	YES	NEG	NEG	NEG	POS
B21/519	2021-11-08	Female	YES	NEG	NEG	NEG	POS
B21/777	2021-12-08	Female	NO	NEG	NEG	NEG	NEG
B21/778	2021-12-08	Female	NO	NEG	NEG	NEG	NEG
B21/779	2021-12-08	Female	NO	NEG	NEG	NEG	NEG
B21/780	2021-12-08	Female	NO	NEG	NEG	NEG	NEG
B21/781	2021-12-08	Female	NO	NEG	NEG	NEG	NEG
B21/782	2021-12-08	Female	NO	NEG	NEG	NEG	NEG
B21/783	2021-12-08	Female	NO	NEG	NEG	NEG	NEG
B21/784	2021-12-08	Female	NO	NEG	NEG	NEG	NEG
B21/785	2021-12-08	Female	NO	NEG	NEG	NEG	NEG
B21/786	2021-12-08	Female	NO	NEG	NEG	NEG	NEG
B21/787	2021-12-08	Female	NO	NEG	NEG	NEG	NEG
B21/788	2021-12-08	Female	NO	NEG	NEG	NEG	NEG
B21/789	2021-12-08	Female	NO	NEG	NEG	NEG	NEG
B21/790	2021-12-08	Female	NO	NEG	NEG	NEG	NEG
B21/791	2021-12-08	Female	NO	NEG	NEG	NEG	NEG
B21/792	2021-12-08	Female	NO	NEG	NEG	NEG	NEG
B21/793	2021-12-08	Female	NO	NEG	NEG	NEG	NEG
B21/794	2021-12-08	Female	NO	NEG	NEG	NEG	NEG
B21/795	2021-12-08	Female	NO	NEG	NEG	NEG	NEG
B21/796	2021-12-08	Female	NO	NEG	NEG	NEG	NEG
B21/797	2021-12-08	Female	NO	NEG	NEG	NEG	NEG
B21/798	2021-12-08	Female	NO	NEG	NEG	NEG	NEG
B21/799	2021-12-08	Female	NO	NEG	NEG	NEG	NEG
B21/800	2021-12-08	Female	NO	NEG	NEG	NEG	POS
B21/801	2021-12-08	Female	NO	NEG	NEG	NEG	POS
B21/802	2021-12-08	Female	NO	NEG	NEG	NEG	NEG
B21/803	2021-12-08	Female	NO	NEG	NEG	NEG	NEG
B21/804	2021-12-08	Female	NO	NEG	NEG	NEG	POS
B21/805	2021-12-08	Female	NO	NEG	NEG	NEG	NEG
B21/806	2021-12-08	Female	NO	NEG	NEG	NEG	POS
B21/807	2021-12-08	Female	NO	NEG	NEG	NEG	POS
B21/808	2021-12-08	Female	NO	NEG	NEG	NEG	NEG
B21/809	2021-12-08	Female	NO	NEG	NEG	NEG	POS
B21/810	2021-12-08	Female	NO	NEG	NEG	NEG	NEG
B21/811	2021-12-08	Female	NO	NEG	NEG	NEG	NEG
B21/812	2021-12-08	Female	NO	NEG	NEG	NEG	NEG
B21/813	2021-12-08	Female	NO	NEG	NEG	NEG	NEG
B21/814	2021-12-08	Female	NO	NEG	NEG	NEG	POS
B21/815	2021-12-08	Female	NO	NEG	NEG	NEG	NEG
B21/816	2021-12-08	Female	NO	NEG	NEG	NEG	NEG
B21/817	2021-12-08	Female	NO	NEG	NEG	NEG	NEG
B21/818	2021-12-08	Female	NO	NEG	NEG	NEG	NEG
B21/819	2021-12-08	Female	NO	NEG	NEG	NEG	NEG
B21/820	2021-12-08	Female	NO	NEG	NEG	NEG	NEG
B21/821	2021-12-08	Female	NO	NEG	NEG	NEG	NEG
B21/822	2021-12-08	Female	NO	NEG	NEG	NEG	NEG
B21/823	2021-12-08	Female	NO	NEG	NEG	NEG	POS
B21/824	2021-12-08	Male	NO	NEG	NEG	NEG	NEG
B21/825	2021-12-08	Male	NO	NEG	NEG	NEG	NEG
B21/826	2021-12-08	Male	NO	NEG	NEG	NEG	NEG
B21/827	2021-12-08	Male	NO	NEG	NEG	NEG	NEG
B21/828	2021-12-08	Male	NO	NEG	NEG	NEG	NEG
B21/829	2021-12-08	Male	NO	NEG	NEG	NEG	NEG
B21/830	2021-12-08	Male	NO	NEG	NEG	NEG	NEG
B21/831	2021-12-08	Male	NO	POS	NEG	NEG	NEG
B21/832	2021-12-08	Male	NO	NEG	NEG	NEG	NEG
B21/833	2021-12-08	Male	NO	NEG	NEG	NEG	NEG
B21/834	2021-12-08	Male	NO	NEG	NEG	NEG	POS
B21/835	2021-12-08	Male	NO	NEG	NEG	NEG	NEG
B21/836	2021-12-08	Male	NO	NEG	NEG	NEG	NEG
B21/837	2021-12-08	Male	NO	NEG	NEG	NEG	NEG
B21/838	2021-12-08	Male	NO	NEG	NEG	NEG	NEG
B21/839	2021-12-08	Male	NO	NEG	NEG	NEG	NEG
B21/840	2021-12-08	Male	NO	NEG	NEG	NEG	NEG
B21/841	2021-12-08	Male	NO	NEG	NEG	NEG	NEG
B21/842	2021-12-08	Female	NO	NEG	NEG	NEG	NEG
B21/843	2021-12-08	Female	NO	NEG	NEG	NEG	NEG
B21/844	2021-12-08	Female	NO	NEG	NEG	NEG	NEG
B21/845	2021-12-08	Female	NO	NEG	NEG	NEG	NEG
B21/846	2021-12-08	Female	NO	NEG	NEG	NEG	NEG
B21/847	2021-12-08	Female	NO	NEG	NEG	NEG	NEG
B21/848	2021-12-08	Female	NO	NEG	POS	NEG	NEG
B21/849	2021-12-08	Female	NO	NEG	NEG	NEG	NEG
B21/850	2021-12-08	Female	NO	NEG	NEG	NEG	NEG
B21/851	2021-12-08	Female	NO	NEG	NEG	NEG	NEG
B21/852	2021-12-08	Female	NO	NEG	NEG	NEG	NEG
B21/853	2021-12-08	Female	NO	NEG	NEG	NEG	NEG
B21/854	2021-12-08	Female	NO	NEG	NEG	NEG	NEG
B21/855	2021-12-08	Female	NO	NEG	NEG	NEG	NEG
B21/856	2021-12-08	Female	NO	NEG	NEG	NEG	POS
B21/857	2021-12-08	Female	NO	NEG	NEG	NEG	POS
B21/858	2021-12-08	Female	NO	NEG	NEG	NEG	NEG
B21/859	2021-12-08	Female	NO	NEG	NEG	NEG	NEG
B21/860	2021-12-08	Female	NO	NEG	NEG	NEG	NEG
B21/861	2021-12-08	Female	NO	NEG	NEG	NEG	NEG
B21/862	2021-12-08	Female	NO	NEG	NEG	NEG	POS
B21/863	2021-12-08	Female	NO	NEG	NEG	NEG	NEG
B21/864	2021-12-08	Female	NO	NEG	NEG	NEG	NEG
B21/865	2021-12-08	Female	NO	NEG	NEG	NEG	NEG
B21/866	2021-12-08	Female	NO	NEG	NEG	NEG	NEG
B21/867	2021-12-08	Female	NO	NEG	NEG	NEG	NEG
B21/868	2021-12-08	Female	NO	NEG	NEG	NEG	NEG
B21/869	2021-12-08	Female	NO	NEG	NEG	NEG	NEG
B21/870	2021-12-08	Female	NO	NEG	NEG	NEG	NEG
B21/871	2021-12-08	Female	NO	NEG	NEG	NEG	NEG
B21/872	2021-12-08	Female	NO	NEG	NEG	NEG	POS
B21/873	2021-12-08	Female	NO	NEG	NEG	NEG	NEG
B21/874	2021-12-08	Female	NO	NEG	NEG	NEG	POS
B21/875	2021-12-08	Female	NO	NEG	NEG	NEG	NEG
B21/876	2021-12-08	Female	NO	NEG	NEG	NEG	NEG
B21/877	2021-12-08	Female	NO	NEG	NEG	NEG	NEG
B21/878	2021-12-08	Female	NO	NEG	NEG	NEG	NEG
B21/879	2021-12-08	Female	NO	NEG	NEG	NEG	NEG
B21/880	2021-12-08	Female	NO	NEG	NEG	NEG	POS
B21/881	2021-12-08	Female	NO	NEG	NEG	NEG	NEG
B21/890	2021-12-14	Not registered	YES	NEG	NEG	NEG	POS
B21/891	2021-12-14	Not registered	YES	NEG	NEG	NEG	POS
B21/892	2021-12-14	Not registered	YES	NEG	NEG	NEG	NEG
B21/893	2021-12-14	Not registered	YES	NEG	NEG	NEG	NEG
B21/894	2021-12-14	Not registered	YES	NEG	NEG	NEG	POS
B21/895	2021-12-14	Not registered	YES	NEG	NEG	NEG	POS
B21/896	2021-12-14	Not registered	YES	NEG	NEG	NEG	NEG
B21/897	2021-12-14	Not registered	YES	NEG	NEG	NEG	NEG
B21/898	2021-12-14	Not registered	YES	NEG	NEG	NEG	POS
B21/899	2021-12-14	Not registered	YES	NEG	NEG	NEG	POS
B21/900	2021-12-14	Not registered	YES	NEG	NEG	NEG	POS
B21/901	2021-12-14	Not registered	YES	NEG	NEG	NEG	POS
B21/902	2021-12-14	Not registered	YES	NEG	NEG	NEG	POS
B21/903	2021-12-14	Not registered	YES	NEG	NEG	NEG	NEG
B21/904	2021-12-14	Not registered	YES	NEG	NEG	NEG	NEG
B21/905	2021-12-14	Not registered	YES	NEG	NEG	NEG	NEG
B21/906	2021-12-14	Not registered	YES	NEG	NEG	NEG	POS
B21/907	2021-12-14	Not registered	YES	NEG	NEG	NEG	NEG
B21/908	2021-12-14	Not registered	YES	NEG	NEG	NEG	NEG
B21/909	2021-12-14	Not registered	YES	NEG	NEG	NEG	NEG
B21/910	2021-12-14	Not registered	YES	NEG	NEG	NEG	NEG
B21/911	2021-12-14	Not registered	YES	NEG	NEG	NEG	NEG
B21/912	2021-12-14	Not registered	YES	NEG	NEG	NEG	NEG
B21/913	2021-12-14	Not registered	YES	NEG	NEG	NEG	NEG
B21/914	2021-12-14	Not registered	YES	NEG	NEG	NEG	POS
B21/915	2021-12-14	Not registered	YES	NEG	NEG	NEG	POS
B21/916	2021-12-14	Not registered	YES	NEG	NEG	NEG	POS
B21/917	2021-12-14	Not registered	YES	NEG	NEG	NEG	POS
B21/918	2021-12-14	Not registered	YES	NEG	NEG	NEG	POS
B21/919	2021-12-14	Not registered	YES	NEG	NEG	NEG	POS
B21/920	2021-12-14	Not registered	YES	NEG	NEG	NEG	NEG
B21/921	2021-12-14	Not registered	YES	NEG	NEG	NEG	NEG
B21/922	2021-12-14	Not registered	YES	NEG	NEG	NEG	NEG
B21/923	2021-12-14	Not registered	YES	NEG	NEG	NEG	NEG
B21/924	2021-12-14	Not registered	YES	NEG	NEG	NEG	NEG
B21/925	2021-12-14	Not registered	YES	NEG	NEG	NEG	POS
B21/926	2021-12-14	Not registered	YES	NEG	NEG	NEG	POS
B21/927	2021-12-14	Not registered	YES	NEG	NEG	NEG	NEG
B21/928	2021-12-14	Not registered	YES	NEG	NEG	NEG	NEG
B21/929	2021-12-14	Not registered	YES	NEG	NEG	NEG	NEG
B21/930	2021-12-14	Not registered	YES	NEG	NEG	NEG	POS
B21/931	2021-12-14	Not registered	YES	NEG	NEG	NEG	POS
B21/932	2021-12-14	Not registered	YES	NEG	NEG	NEG	POS
B21/933	2021-12-14	Not registered	YES	NEG	NEG	NEG	POS
B21/934	2021-12-14	Not registered	YES	NEG	NEG	NEG	NEG
B21/935	2021-12-14	Not registered	YES	NEG	NEG	NEG	NEG
B21/936	2021-12-14	Not registered	YES	NEG	NEG	NEG	NEG
B21/937	2021-12-14	Not registered	YES	NEG	NEG	NEG	POS
B21/938	2021-12-14	Not registered	YES	NEG	NEG	NEG	POS
B21/939	2021-12-14	Not registered	YES	NEG	NEG	NEG	NEG
B21/940	2021-12-14	Not registered	YES	NEG	NEG	NEG	POS
B21/941	2021-12-14	Not registered	YES	NEG	NEG	NEG	NEG
B21/942	2021-12-14	Not registered	YES	NEG	NEG	NEG	POS
B21/943	2021-12-14	Not registered	YES	NEG	NEG	NEG	POS
B21/944	2021-12-14	Not registered	YES	NEG	NEG	NEG	POS
B21/945	2021-12-14	Not registered	YES	NEG	NEG	NEG	POS
B21/946	2021-12-14	Not registered	YES	NEG	NEG	NEG	POS
B21/947	2021-12-14	Not registered	YES	NEG	NEG	NEG	POS
B21/948	2021-12-14	Not registered	YES	NEG	NEG	NEG	POS
B22/609	2022-11-21	Female	NO	NEG	NEG	NEG	NEG
B22/610	2022-11-21	Female	NO	NEG	NEG	NEG	POS
B22/611	2022-11-21	Female	NO	NEG	NEG	NEG	NEG
B22/612	2022-11-21	Female	NO	NEG	NEG	NEG	NEG
B22/613	2022-11-21	Female	NO	NEG	NEG	NEG	NEG
B22/614	2022-11-21	Female	NO	NEG	NEG	NEG	NEG
B22/615	2022-11-21	Female	NO	NEG	NEG	NEG	NEG
B22/616	2022-11-21	Female	NO	NEG	NEG	NEG	NEG
B22/617	2022-11-21	Female	NO	NEG	NEG	NEG	NEG
B22/618	2022-11-21	Female	NO	NEG	NEG	NEG	NEG
B22/619	2022-11-21	Female	NO	NEG	NEG	NEG	NEG
B22/620	2022-11-21	Female	NO	NEG	NEG	NEG	NEG
B22/621	2022-11-21	Female	NO	NEG	NEG	NEG	NEG
B22/622	2022-11-21	Female	NO	NEG	NEG	NEG	NEG
B22/623	2022-11-21	Female	NO	NEG	NEG	NEG	NEG
B22/624	2022-11-21	Female	NO	NEG	NEG	NEG	NEG
B22/625	2022-11-21	Female	NO	NEG	NEG	NEG	NEG
B22/626	2022-11-21	Female	NO	NEG	NEG	NEG	NEG
B22/627	2022-11-21	Female	NO	NEG	NEG	NEG	NEG
B22/628	2022-11-21	Female	NO	NEG	NEG	NEG	NEG
B22/629	2022-11-21	Female	NO	NEG	NEG	NEG	NEG
B22/630	2022-11-21	Female	NO	NEG	NEG	NEG	NEG
B22/631	2022-11-21	Female	NO	NEG	NEG	NEG	NEG
B22/632	2022-11-21	Female	NO	NEG	NEG	NEG	NEG
B22/633	2022-11-21	Female	NO	NEG	NEG	NEG	NEG
B22/634	2022-11-21	Female	NO	NEG	NEG	NEG	NEG
B22/635	2022-11-21	Female	NO	NEG	NEG	NEG	NEG
B22/636	2022-11-21	Female	NO	NEG	NEG	NEG	NEG
B22/637	2022-11-21	Female	NO	NEG	NEG	NEG	NEG
B22/638	2022-11-21	Female	NO	NEG	NEG	NEG	NEG
B22/639	2022-11-21	Female	NO	NEG	NEG	NEG	NEG
B22/640	2022-11-21	Female	NO	NEG	NEG	NEG	NEG
B22/641	2022-11-21	Female	NO	NEG	NEG	NEG	NEG
B22/642	2022-11-21	Female	NO	NEG	NEG	NEG	NEG
B22/643	2022-11-21	Female	NO	NEG	NEG	NEG	NEG
B22/644	2022-11-21	Female	NO	NEG	NEG	NEG	NEG
B22/645	2022-11-21	Female	NO	NEG	NEG	NEG	NEG
B22/646	2022-11-21	Female	NO	NEG	NEG	NEG	NEG
B22/647	2022-11-21	Female	NO	NEG	NEG	NEG	NEG
B22/648	2022-11-21	Female	NO	NEG	NEG	NEG	NEG
B22/649	2022-11-21	Female	NO	NEG	NEG	NEG	NEG
B22/650	2022-11-21	Female	NO	NEG	NEG	NEG	NEG
B22/651	2022-11-21	Female	NO	NEG	NEG	NEG	POS
B22/652	2022-11-21	Female	NO	POS	NEG	NEG	NEG
B22/653	2022-11-21	Female	NO	NEG	NEG	NEG	NEG
B22/654	2022-11-21	Female	NO	NEG	NEG	NEG	NEG
B22/655	2022-11-21	Female	NO	NEG	NEG	NEG	NEG
B22/656	2022-11-21	Female	NO	NEG	NEG	NEG	NEG
B22/657	2022-11-21	Female	NO	NEG	NEG	NEG	NEG
B22/658	2022-11-21	Female	NO	NEG	NEG	NEG	NEG
B22/659	2022-11-21	Female	NO	NEG	NEG	NEG	NEG
B22/660	2022-11-21	Female	NO	NEG	NEG	NEG	NEG
B22/661	2022-11-21	Female	NO	NEG	NEG	NEG	NEG
B22/662	2022-11-21	Female	NO	NEG	NEG	NEG	NEG
B22/663	2022-11-21	Female	NO	NEG	NEG	NEG	NEG
B22/664	2022-11-21	Female	NO	NEG	NEG	NEG	NEG
B22/665	2022-11-21	Female	NO	NEG	NEG	NEG	NEG
B22/666	2022-11-21	Female	NO	NEG	NEG	NEG	NEG
B22/667	2022-11-21	Female	NO	NEG	NEG	NEG	NEG
B22/668	2022-11-21	Female	NO	NEG	NEG	NEG	NEG
B22/669	2022-11-21	Female	NO	NEG	NEG	NEG	NEG
B22/670	2022-11-21	Female	NO	NEG	NEG	NEG	NEG
B22/671	2022-11-21	Female	NO	NEG	NEG	NEG	NEG
B22/672	2022-11-21	Female	NO	NEG	NEG	NEG	NEG
B22/673	2022-11-21	Female	NO	NEG	NEG	NEG	NEG
B22/674	2022-11-21	Female	NO	POS	NEG	NEG	NEG
B22/675	2022-11-21	Female	NO	NEG	NEG	NEG	NEG
B22/676	2022-11-21	Female	NO	NEG	NEG	NEG	NEG
B22/677	2022-11-21	Female	NO	NEG	NEG	NEG	NEG
B22/678	2022-11-21	Female	NO	NEG	NEG	NEG	NEG
B22/679	2022-11-21	Female	NO	NEG	NEG	NEG	NEG
B22/680	2022-11-21	Female	NO	NEG	NEG	NEG	NEG
B22/681	2022-11-21	Female	NO	NEG	NEG	NEG	NEG
B22/682	2022-11-21	Female	NO	NEG	NEG	NEG	NEG
B22/683	2022-11-21	Female	NO	NEG	NEG	NEG	POS
B22/684	2022-11-21	Female	NO	NEG	NEG	NEG	NEG
B22/685	2022-11-21	Female	NO	NEG	NEG	NEG	NEG
B22/686	2022-11-21	Female	NO	NEG	NEG	NEG	NEG
B22/687	2022-11-21	Female	NO	NEG	NEG	NEG	NEG
B22/688	2022-11-21	Female	NO	NEG	NEG	NEG	NEG
B22/689	2022-11-21	Female	NO	NEG	NEG	NEG	NEG
B22/690	2022-11-21	Female	NO	NEG	NEG	NEG	NEG
B22/691	2022-11-21	Female	NO	NEG	NEG	NEG	NEG
B22/692	2022-11-21	Female	NO	NEG	NEG	NEG	NEG
B22/693	2022-11-21	Female	NO	NEG	NEG	NEG	NEG
B22/694	2022-11-21	Female	NO	NEG	NEG	NEG	NEG
B22/695	2022-11-21	Female	NO	NEG	NEG	NEG	NEG
B22/696	2022-11-21	Female	NO	NEG	NEG	NEG	NEG
B22/697	2022-11-21	Female	NO	NEG	NEG	NEG	POS
B22/698	2022-11-21	Female	NO	NEG	NEG	NEG	NEG
B22/699	2022-11-21	Female	NO	NEG	NEG	NEG	NEG
B22/700	2022-11-21	Female	NO	NEG	NEG	NEG	NEG
B22/701	2022-11-21	Female	NO	NEG	NEG	NEG	NEG
B22/702	2022-11-21	Female	NO	POS	NEG	NEG	NEG
B22/703	2022-11-21	Female	NO	NEG	NEG	NEG	NEG
B22/704	2022-11-21	Female	NO	NEG	NEG	NEG	POS
B22/705	2022-11-21	Female	NO	NEG	NEG	NEG	NEG
B22/706	2022-11-21	Female	NO	NEG	NEG	NEG	POS
B22/707	2022-11-21	Female	NO	NEG	NEG	NEG	NEG
B22/708	2022-11-21	Female	NO	NEG	NEG	NEG	NEG
B22/709	2022-11-21	Female	NO	NEG	NEG	NEG	POS
B22/710	2022-11-21	Female	NO	NEG	NEG	NEG	NEG
B22/711	2022-11-21	Female	NO	NEG	NEG	NEG	POS
B22/712	2022-11-21	Female	NO	NEG	NEG	NEG	NEG
B22/713	2022-11-21	Female	NO	NEG	NEG	NEG	NEG
B22/714	2022-11-21	Female	NO	NEG	NEG	NEG	NEG
B22/715	2022-11-21	Female	NO	NEG	NEG	NEG	NEG
B22/716	2022-11-21	Female	NO	NEG	NEG	NEG	NEG
B22/717	2022-11-21	Female	NO	NEG	NEG	NEG	POS
B22/718	2022-11-21	Female	NO	NEG	NEG	NEG	NEG
B22/719	2022-11-21	Female	NO	NEG	NEG	NEG	NEG
B22/720	2022-11-21	Female	NO	NEG	NEG	NEG	NEG
B22/721	2022-11-21	Female	NO	NEG	NEG	NEG	POS
B22/722	2022-11-21	Female	NO	NEG	NEG	NEG	NEG
B22/723	2022-11-21	Female	NO	NEG	NEG	NEG	POS
B22/724	2022-11-21	Female	NO	NEG	NEG	NEG	NEG
B22/725	2022-11-21	Female	NO	NEG	NEG	NEG	NEG
B22/726	2022-11-21	Female	NO	NEG	NEG	NEG	NEG
B22/727	2022-11-21	Female	NO	NEG	NEG	NEG	NEG
B22/728	2022-11-21	Female	NO	NEG	NEG	NEG	NEG
B22/729	2022-11-21	Female	NO	NEG	NEG	NEG	NEG
B22/730	2022-11-21	Female	NO	NEG	NEG	NEG	NEG
B22/731	2022-11-21	Female	NO	NEG	NEG	NEG	NEG
B22/732	2022-11-21	Female	NO	NEG	NEG	NEG	NEG
B22/733	2022-11-21	Female	NO	NEG	NEG	NEG	NEG
B22/734	2022-11-21	Female	NO	NEG	NEG	NEG	NEG
B22/735	2022-11-21	Female	NO	NEG	NEG	NEG	NEG
B22/736	2022-11-21	Female	NO	NEG	NEG	NEG	NEG
B22/737	2022-11-21	Female	NO	NEG	NEG	NEG	NEG
B22/738	2022-11-21	Female	NO	NEG	NEG	NEG	NEG
B22/739	2022-11-21	Female	NO	NEG	NEG	NEG	NEG
B22/740	2022-11-21	Female	NO	NEG	NEG	NEG	NEG
B22/741	2022-11-22	Male	NO	NEG	NEG	NEG	POS
B22/742	2022-11-22	Male	NO	NEG	NEG	NEG	NEG
B22/743	2022-11-22	Male	NO	NEG	NEG	NEG	NEG
B22/744	2022-11-22	Male	NO	NEG	NEG	NEG	NEG
B22/745	2022-11-22	Male	NO	NEG	NEG	NEG	NEG
B22/746	2022-11-22	Male	NO	NEG	NEG	NEG	NEG
B22/747	2022-11-22	Male	NO	NEG	NEG	NEG	NEG
B22/748	2022-11-22	Male	NO	NEG	NEG	NEG	NEG
B22/749	2022-11-22	Male	NO	NEG	NEG	NEG	NEG
B22/750	2022-11-22	Male	NO	NEG	NEG	NEG	NEG
B22/751	2022-11-22	Male	NO	NEG	NEG	NEG	NEG
B22/752	2022-11-22	Male	NO	NEG	NEG	NEG	NEG
B22/753	2022-11-22	Male	NO	NEG	NEG	NEG	NEG
B22/754	2022-11-22	Male	NO	NEG	NEG	NEG	NEG
B22/755	2022-11-22	Male	NO	POS	NEG	NEG	NEG
B22/756	2022-11-22	Male	NO	NEG	NEG	NEG	NEG
B22/757	2022-11-22	Male	NO	NEG	NEG	NEG	NEG
B22/758	2022-11-22	Male	NO	NEG	NEG	NEG	NEG
B22/759	2022-11-22	Male	NO	NEG	NEG	NEG	NEG
B22/760	2022-11-22	Male	NO	NEG	NEG	NEG	NEG
B22/761	2022-11-22	Male	NO	NEG	NEG	NEG	NEG
B22/762	2022-11-22	Male	NO	NEG	NEG	NEG	NEG
B22/763	2022-11-22	Male	NO	NEG	NEG	NEG	NEG
B22/764	2022-11-22	Male	NO	NEG	NEG	NEG	NEG
B22/765	2022-11-22	Male	NO	NEG	NEG	NEG	NEG
B22/766	2022-11-22	Male	NO	NEG	NEG	NEG	NEG
B22/767	2022-11-22	Male	NO	NEG	NEG	NEG	NEG
B22/768	2022-11-22	Male	NO	NEG	NEG	NEG	NEG
B22/769	2022-11-22	Male	NO	NEG	NEG	NEG	NEG
B22/770	2022-11-22	Male	NO	NEG	NEG	NEG	NEG
B22/771	2022-11-22	Male	NO	NEG	NEG	NEG	NEG
B22/772	2022-11-22	Male	NO	NEG	NEG	NEG	NEG
B22/773	2022-11-22	Male	NO	NEG	NEG	NEG	NEG
B22/774	2022-11-22	Male	NO	NEG	NEG	NEG	NEG
B22/775	2022-11-22	Male	NO	NEG	NEG	NEG	NEG
B22/776	2022-11-22	Male	NO	NEG	NEG	NEG	NEG
B22/777	2022-11-22	Male	NO	NEG	NEG	NEG	NEG
B22/778	2022-11-22	Male	NO	NEG	NEG	NEG	NEG
B22/799	2022-11-22	Male	YES	NEG	NEG	NEG	NEG
B22/800	2022-11-22	Male	YES	NEG	NEG	NEG	NEG
B22/801	2022-11-22	Male	YES	NEG	NEG	NEG	NEG
B22/802	2022-11-22	Male	YES	NEG	NEG	NEG	NEG
B22/803	2022-11-22	Male	YES	NEG	NEG	NEG	NEG
B22/804	2022-11-22	Male	YES	NEG	NEG	NEG	NEG
B22/805	2022-11-22	Male	YES	POS	NEG	NEG	NEG
B22/806	2022-11-22	Male	YES	NEG	NEG	NEG	NEG
B22/807	2022-11-22	Male	YES	NEG	NEG	NEG	NEG
B22/808	2022-11-22	Male	YES	NEG	NEG	NEG	NEG
B22/809	2022-11-22	Male	YES	NEG	NEG	NEG	NEG
B22/810	2022-11-22	Male	YES	NEG	NEG	NEG	NEG
B22/811	2022-11-22	Male	YES	NEG	NEG	NEG	NEG
B22/812	2022-11-22	Male	YES	NEG	NEG	NEG	NEG
B23/197	2023-11-08	Female	NO	NEG	NEG	NEG	NEG
B23/198	2023-11-08	Female	NO	NEG	NEG	NEG	NEG
B23/199	2023-11-08	Female	NO	NEG	NEG	NEG	NEG
B23/200	2023-11-08	Female	NO	POS	NEG	NEG	NEG
B23/201	2023-11-08	Female	NO	NEG	NEG	NEG	NEG
B23/202	2023-11-08	Female	NO	NEG	NEG	NEG	POS
B23/203	2023-11-08	Female	NO	NEG	NEG	NEG	POS
B23/204	2023-11-08	Female	NO	NEG	NEG	NEG	POS
B23/205	2023-11-08	Female	NO	NEG	NEG	NEG	NEG
B23/206	2023-11-08	Female	NO	NEG	NEG	NEG	POS
B23/207	2023-11-08	Female	NO	NEG	NEG	NEG	NEG
B23/208	2023-11-08	Female	NO	NEG	NEG	NEG	NEG
B23/209	2023-11-08	Female	NO	NEG	NEG	NEG	NEG
B23/210	2023-11-08	Female	NO	NEG	NEG	NEG	NEG
B23/211	2023-11-08	Female	NO	NEG	NEG	NEG	NEG
B23/212	2023-11-08	Female	NO	NEG	NEG	NEG	NEG
B23/213	2023-11-08	Female	NO	NEG	NEG	NEG	NEG
B23/214	2023-11-08	Female	NO	NEG	NEG	NEG	NEG
B23/215	2023-11-08	Female	NO	NEG	NEG	NEG	NEG
B23/216	2023-11-08	Female	NO	NEG	NEG	NEG	NEG
B23/217	2023-11-08	Female	NO	NEG	NEG	NEG	NEG
B23/218	2023-11-08	Female	NO	NEG	NEG	NEG	NEG
B23/219	2023-11-08	Female	NO	NEG	NEG	NEG	NEG
B23/220	2023-11-08	Female	NO	POS	NEG	NEG	POS
B23/221	2023-11-08	Female	NO	NEG	NEG	NEG	NEG
B23/222	2023-11-08	Female	NO	NEG	NEG	NEG	POS
B23/223	2023-11-08	Female	NO	NEG	NEG	NEG	NEG
B23/224	2023-11-08	Female	NO	NEG	NEG	NEG	NEG
B23/225	2023-11-08	Female	NO	NEG	NEG	NEG	NEG
B23/226	2023-11-08	Female	NO	NEG	NEG	NEG	NEG
B23/227	2023-11-08	Female	NO	NEG	NEG	NEG	NEG
B23/228	2023-11-08	Female	NO	NEG	NEG	NEG	NEG
B23/229	2023-11-08	Female	NO	NEG	NEG	NEG	NEG
B23/230	2023-11-08	Female	NO	NEG	NEG	NEG	NEG
B23/231	2023-11-08	Female	NO	NEG	NEG	NEG	NEG
B23/232	2023-11-08	Female	NO	NEG	NEG	NEG	POS
B23/233	2023-11-08	Female	NO	NEG	NEG	NEG	NEG
B23/234	2023-11-08	Female	NO	NEG	NEG	NEG	NEG
B23/235	2023-11-08	Female	NO	NEG	NEG	NEG	POS
B23/236	2023-11-08	Female	NO	POS	NEG	NEG	POS
B23/237	2023-11-08	Female	NO	NEG	NEG	NEG	POS
B23/238	2023-11-08	Female	NO	POS	NEG	NEG	POS
B23/239	2023-11-08	Female	NO	NEG	NEG	NEG	POS
B23/240	2023-11-08	Female	NO	NEG	NEG	NEG	POS
B23/241	2023-11-08	Female	NO	NEG	NEG	NEG	POS
B23/242	2023-11-08	Female	NO	POS	NEG	NEG	POS
B23/243	2023-11-08	Female	NO	POS	NEG	NEG	POS
B23/244	2023-11-08	Female	NO	POS	NEG	NEG	POS
B23/245	2023-11-08	Female	NO	POS	NEG	NEG	POS
B23/246	2023-11-08	Female	NO	POS	NEG	NEG	POS
B23/247	2023-11-08	Female	NO	NEG	NEG	NEG	POS
B23/248	2023-11-08	Female	NO	POS	NEG	NEG	POS
B23/249	2023-11-08	Female	NO	NEG	POS	NEG	POS
B23/250	2023-11-08	Female	NO	NEG	NEG	NEG	POS
B23/251	2023-11-08	Female	NO	NEG	NEG	NEG	POS
B23/252	2023-11-08	Female	NO	NEG	NEG	NEG	POS
B23/253	2023-11-08	Female	NO	NEG	POS	NEG	POS
B23/254	2023-11-08	Female	NO	NEG	NEG	NEG	POS
B23/255	2023-11-08	Female	NO	NEG	POS	NEG	POS
B23/256	2023-11-08	Female	NO	NEG	NEG	NEG	POS
B23/257	2023-11-08	Female	NO	NEG	NEG	NEG	NEG
B23/258	2023-11-08	Female	NO	NEG	NEG	NEG	POS
B23/259	2023-11-08	Female	NO	NEG	NEG	NEG	POS
B23/260	2023-11-08	Female	NO	NEG	NEG	NEG	POS
B23/261	2023-11-08	Female	NO	POS	NEG	NEG	POS
B23/262	2023-11-08	Female	NO	NEG	NEG	NEG	POS
B23/263	2023-11-08	Female	NO	NEG	NEG	NEG	POS
B23/264	2023-11-08	Female	NO	NEG	NEG	NEG	POS
B23/265	2023-11-08	Female	NO	NEG	NEG	NEG	NEG
B23/266	2023-11-08	Female	NO	NEG	NEG	NEG	POS
B23/267	2023-11-08	Female	NO	NEG	NEG	NEG	POS
B23/268	2023-11-08	Female	NO	NEG	NEG	NEG	POS
B23/269	2023-11-08	Female	NO	POS	POS	NEG	POS
B23/270	2023-11-08	Female	NO	POS	NEG	NEG	NEG
B23/271	2023-11-08	Female	NO	NEG	NEG	NEG	POS
B23/272	2023-11-08	Female	NO	NEG	NEG	NEG	POS
B23/273	2023-11-08	Female	NO	NEG	NEG	NEG	NEG
B23/274	2023-11-08	Female	NO	NEG	NEG	NEG	NEG
B23/275	2023-11-08	Female	NO	POS	NEG	NEG	POS
B23/276	2023-11-08	Female	NO	POS	NEG	NEG	NEG
B23/277	2023-11-08	Female	NO	NEG	NEG	NEG	POS
B23/278	2023-11-08	Female	NO	NEG	NEG	NEG	POS
B23/279	2023-11-08	Female	NO	NEG	NEG	NEG	NEG
B23/280	2023-11-08	Female	NO	POS	NEG	NEG	POS
B23/285	2023-11-08	Female	NO	NEG	NEG	NEG	POS
B23/286	2023-11-08	Female	NO	POS	NEG	NEG	POS
B23/287	2023-11-08	Female	NO	NEG	NEG	NEG	POS
B23/288	2023-11-08	Female	NO	NEG	NEG	NEG	POS
B23/289	2023-11-08	Female	NO	NEG	NEG	NEG	POS
B23/281	2023-11-08	Female	NO	POS	NEG	NEG	POS
B23/282	2023-11-08	Female	NO	POS	NEG	NEG	POS
B23/283	2023-11-08	Female	NO	NEG	POS	NEG	POS
B23/284	2023-11-08	Female	NO	NEG	NEG	NEG	POS
B23/307	2023-11-22	Male	YES	NEG	NEG	NEG	POS
B23/308	2023-11-22	Male	YES	NEG	NEG	NEG	NEG
B23/309	2023-11-22	Male	YES	NEG	NEG	NEG	POS
B23/310	2023-11-22	Male	YES	NEG	NEG	NEG	POS
B23/311	2023-11-22	Male	YES	NEG	NEG	NEG	POS
B23/312	2023-11-22	Male	YES	NEG	NEG	NEG	POS
B23/313	2023-11-22	Male	YES	NEG	NEG	NEG	POS
B23/314	2023-11-22	Male	YES	NEG	NEG	NEG	POS
B23/315	2023-11-22	Male	YES	NEG	NEG	NEG	POS
B23/316	2023-11-22	Male	YES	NEG	NEG	NEG	POS
B23/317	2023-11-22	Male	YES	NEG	NEG	NEG	POS
B23/318	2023-11-22	Male	YES	NEG	NEG	NEG	POS
B23/319	2023-11-22	Male	YES	NEG	NEG	NEG	POS
B23/320	2023-11-22	Male	YES	NEG	NEG	NEG	POS
B23/321	2023-11-22	Male	YES	NEG	NEG	NEG	POS
B23/325	2023-11-28	Male	YES	NEG	NEG	NEG	POS
B23/326	2023-11-28	Male	YES	NEG	NEG	NEG	POS
B23/327	2023-11-28	Male	YES	NEG	NEG	NEG	POS
B23/328	2023-11-28	Male	YES	NEG	NEG	NEG	POS
B23/329	2023-11-28	Male	YES	NEG	NEG	NEG	NEG
B23/330	2023-11-28	Male	YES	NEG	NEG	NEG	POS
B23/331	2023-11-28	Male	YES	NEG	NEG	NEG	POS
B23/332	2023-11-28	Male	YES	NEG	NEG	NEG	POS
B23/333	2023-11-28	Male	YES	NEG	NEG	NEG	POS
B23/334	2023-11-28	Male	YES	NEG	NEG	NEG	POS
B23/335	2023-11-28	Male	YES	NEG	NEG	NEG	POS
B23/336	2023-11-28	Male	YES	NEG	NEG	NEG	POS
B23/337	2023-11-28	Male	YES	NEG	NEG	NEG	POS
B23/338	2023-11-28	Male	YES	NEG	NEG	NEG	POS
B23/339	2023-11-28	Male	YES	NEG	NEG	NEG	POS

## Sheet: Field trial experiment
REF_IREC	SEX	IV vaccinated	Mycoplasma hyopneumoniae	Aujeszky's Disease	Influenza A virus	Mycobacterium P22	CCHF
1	Male	NO	NEG	NEG	NEG	NEG	NEG
2	Male	NO	NEG	NEG	NEG	NEG	NEG
3	Male	NO	NEG	NEG	NEG	NEG	NEG
4	Male	NO	NEG	NEG	NEG	NEG	NEG
5	Male	NO	NEG	NEG	NEG	NEG	NEG
6	Male	NO	NEG	NEG	NEG	NEG	NEG
7	Male	NO	NEG	NEG	NEG	NEG	NEG
8	Male	NO	NEG	NEG	NEG	NEG	NEG
9	Female	NO	NEG	NEG	NEG	NEG	NEG
10	Female	NO	NEG	NEG	NEG	NEG	NEG
V1	Female	YES (3 doses)	NEG	NEG	NEG	NEG	NEG
V2	Female	YES (3 doses)	NEG	NEG	NEG	NEG	NEG
V3	Female	YES (3 doses)	NEG	NEG	NEG	NEG	NEG
V4	Female	YES (3 doses)	POS	NEG	NEG	NEG	NEG
V5	Female	YES (3 doses)	NEG	NEG	NEG	NEG	NEG
V6	Female	YES (3 doses)	NEG	NEG	POS	NEG	NEG
V7	Female	YES (3 doses)	NEG	NEG	NEG	NEG	NEG
V9	Male	YES (3 doses)	NEG	NEG	NEG	NEG	NEG
V10	Male	YES (3 doses)	NEG	NEG	NEG	NEG	NEG
V11	Male	YES (3 doses)	NEG	NEG	POS	NEG	NEG
V12	Male	YES (3 doses)	NEG	NEG	NEG	NEG	NEG
V13	Male	YES (3 doses)	NEG	NEG	POS	NEG	NEG
V14	Male	YES (3 doses)	NEG	NEG	NEG	NEG	NEG
V15	Male	YES (3 doses)	NEG	NEG	NEG	NEG	NEG
V16	Male	YES (3 doses)	NEG	NEG	NEG	NEG	NEG
I1	Male	YES (2 doses)	NEG	NEG	NEG	NEG	NEG
I2	Male	YES (2 doses)	POS	NEG	NEG	NEG	NEG
I3	Male	YES (2 doses)	NEG	NEG	NEG	NEG	NEG
I4	Male	YES (2 doses)	NEG	NEG	NEG	NEG	NEG
I5	Male	YES (2 doses)	NEG	POS	NEG	POS	NEG
Used for proteomics analysis
