# Supplementary material for: Complement system activation in wild boar (Sus scrofa) following parenteral administration of heat-inactivated Mycobacterium bovis
Source: Front Vet Sci. 2025 Nov 19;12:1702063. doi: 10.3389/fvets.2025.1702063 (PMC12673616; doi:10.3389/fvets.2025.1702063)
Supplement: SUPPLEMENTARY TABLE 2 — Data for Pearson correlation analysis. [file Data_Sheet_2.xlsx]

## Sheet: 1. All Proteins
Supplementary Data 1. Proteomics analysis
Row	Index	UniProt ID	Ensemble Prot ID	Ensembl ID	Entrez ID	Peak Name	Group	Protein Name	Gene Symbol	Gene Name	p-value	Fold Change	Log2FoldChange	t-value	Mean Non vacinated	Mean Vaccinated	Median 1	Median 2	Sigma 1	Sigma 2	Delta
1	184	A0A5G2QNY2	ENSSSCP00000063793	ENSSSCG00000053313	100144483	tr|A0A5G2QNY2|A0A5G2QNY2_PIG	Protegrin-1 OS=Sus scrofa OX=9823 GN=NPG1 PE=3 SV=1	Protegrin-1	NPG1	protegrin 1	1.2481e-06	3.41374	1.77135	-7.11483	3612.5	12332.1	3325.34	11936.2	1099.36	3716.35	-8719.62
2	107	F1RX36	ENSSSCP00000009602	ENSSSCG00000008998	100626178	tr|F1RX36|F1RX36_PIG	Fibrinogen alpha chain OS=Sus scrofa OX=9823 GN=FGA PE=1 SV=4	Fibrinogen alpha chain	FGA	fibrinogen alpha chain	2.7824e-10	2.81375	1.49249	-12.4503	125241	352395	120503	347410	20769.3	53827.3	-227155
3	206	F1RI39	ENSSSCP00000003207	ENSSSCG00000002965	100517284	tr|F1RI39|F1RI39_PIG	Actinin alpha 4 OS=Sus scrofa OX=9823 GN=ACTN4 PE=1 SV=3	Actinin alpha 4	ACTN4	actinin alpha 4	0.01925	2.75428	1.46168	-2.57068	3191.1	8789.19	3406.64	6138.99	1603.94	6696.98	-5598.09
4	69	A0A5G2QXT5	ENSSSCP00000069687	ENSSSCG00000060584		tr|A0A5G2QXT5|A0A5G2QXT5_PIG	Ig-like domain-containing protein OS=Sus scrofa OX=9823 PE=4 SV=2	Ig-like domain-containing protein		novel gene	1.5264e-05	2.74374	1.45614	-5.85257	2.50676e+06	6.8779e+06	2.3501e+06	7.25411e+06	1.0113e+06	2.13436e+06	-4.37114e+06
5	187	F1RX37	ENSSSCP00000009601	ENSSSCG00000008997	100514354	tr|F1RX37|F1RX37_PIG	Fibrinogen beta chain OS=Sus scrofa OX=9823 GN=FGB PE=1 SV=4	Fibrinogen beta chain	FGB	fibrinogen beta chain	0.00115	2.57568	1.36495	-3.85785	5233.18	13479	5928.21	13621.3	2881	6114.35	-8245.82
6	65	I3LVD5	ENSSSCP00000028087	ENSSSCG00000028355	397653	tr|I3LVD5|I3LVD5_PIG	Actin gamma 1 OS=Sus scrofa OX=9823 GN=ACTG1 PE=1 SV=1	Actin gamma 1	ACTG1	actin gamma 1	0.00046	2.39863	1.26221	-4.26604	225198	540168	208949	403687	66589.7	223780	-314970
7	203	A0A286ZVJ2	ENSSSCP00000035670	ENSSSCG00000032595	100152555	tr|A0A286ZVJ2|A0A286ZVJ2_PIG	small monomeric GTPase OS=Sus scrofa OX=9823 GN=RAP1B PE=1 SV=1	small monomeric GTPase	RAP1B	RAP1B, member of RAS oncogene family	0.00029	2.24188	1.16471	-4.47926	12888.7	28894.8	12765.2	31153.8	6470.67	9264	-16006.2
8	147	F1SGG3	ENSSSCP00000000266	ENSSSCG00000000251	100049664	tr|F1SGG3|F1SGG3_PIG	Keratin, type II cytoskeletal 1 OS=Sus scrofa OX=9823 GN=KRT1 PE=1 SV=2	Keratin, type II cytoskeletal 1	KRT1	keratin 1	0.02879	2.22024	1.15072	-2.37641	14878.1	33032.9	13455.6	39584.1	7881.7	22836.6	-18154.8
9	45	A0A5G2QRW3	ENSSSCP00000067521	ENSSSCG00000014725	407066	tr|A0A5G2QRW3|A0A5G2QRW3_PIG	Globin family profile domain-containing protein OS=Sus scrofa OX=9823 PE=3 SV=1	Globin family profile domain-containing protein	HBB	hemoglobin, beta	0.00478	2.12556	1.08784	-3.21727	1.05431e+07	2.241e+07	6.66654e+06	2.51821e+07	6.92373e+06	9.3868e+06	-1.18669e+07
10	204	A0A8W4FEL9	ENSSSCP00000077708	ENSSSCG00000061705		tr|A0A8W4FEL9|A0A8W4FEL9_PIG	Ig-like domain-containing protein OS=Sus scrofa OX=9823 PE=4 SV=1	Ig-like domain-containing protein		novel gene	0.00098	2.1121	1.07868	-3.92969	25471.5	53798.3	28340	54525.9	13321	18497.6	-28326.8
11	68	F1RGX4	ENSSSCP00000008517	ENSSSCG00030059018	100737768	tr|F1RGX4|F1RGX4_PIG	Globin family profile domain-containing protein OS=Sus scrofa OX=9823 GN=LOC110259958 PE=3 SV=1	Globin family profile domain-containing protein	LOC100737768	hemoglobin subunit alpha-like	0.00471	2.07042	1.04992	-3.22357	2.41327e+07	4.99648e+07	1.58345e+07	5.02568e+07	1.58514e+07	1.97711e+07	-2.58321e+07
12	193	F1SGI7	ENSSSCP00000000251	ENSSSCG00000000236	100525745	tr|F1SGI7|F1SGI7_PIG	Keratin 75 OS=Sus scrofa OX=9823 GN=KRT75 PE=1 SV=4	Keratin 75	KRT75	keratin 75	0.02085	2.06982	1.0495	-2.53254	13673.7	28302.2	12300.4	33278.7	6405.28	17106	-14628.4
13	95	A0A287AJE3	ENSSSCP00000044010	ENSSSCG00000031595	106504547	tr|A0A287AJE3|A0A287AJE3_PIG	Serpin domain-containing protein OS=Sus scrofa OX=9823 GN=LOC106504547 PE=3 SV=2	Serpin domain-containing protein	LOC106504547	serpin A3-8	0.00055	2.03231	1.02312	-4.18706	473179	961646	483847	820877	191987	315022	-488467
14	67	Q1KS52	ENSSSCP00000008557	ENSSSCG00000008013	397322	tr|Q1KS52|Q1KS52_PIG	Acid-labile subunit OS=Sus scrofa OX=9823 GN=IGFALS PE=2 SV=1	Acid-labile subunit	IGFALS	insulin like growth factor binding protein acid labile subunit	5.737e-07	2.01968	1.01413	-7.53039	223269	450932	215393	440700	23396.7	92696.9	-227664
15	137	F1SMC0	ENSSSCP00000003976	ENSSSCG00000003672	100621359	tr|F1SMC0|F1SMC0_PIG	Adenylyl cyclase-associated protein OS=Sus scrofa OX=9823 GN=CAP1 PE=1 SV=4	Adenylyl cyclase-associated protein	CAP1	cyclase associated actin cytoskeleton regulatory protein 1	0.00072	1.93684	0.953707	-4.06978	5840.11	11311.4	5793.61	12549.9	2497.03	3440.64	-5471.26
16	153	F1RL06	ENSSSCP00000010750	ENSSSCG00000010077	100523213	tr|F1RL06|F1RL06_PIG	Ig-like domain-containing protein OS=Sus scrofa OX=9823 GN=LOC100523213 PE=4 SV=4	Ig-like domain-containing protein	LOC100523213	immunoglobulin lambda-like polypeptide 5	3.1505e-06	1.92474	0.944663	-6.63534	1.31503e+06	2.53109e+06	1.26509e+06	2.59394e+06	263225	516326	-1.21606e+06
17	129	A0A5G2RJJ6	ENSSSCP00000072049	ENSSSCG00000017636	100516395	tr|A0A5G2RJJ6|A0A5G2RJJ6_PIG	Lactoperoxidase OS=Sus scrofa OX=9823 GN=LPO PE=4 SV=1	Lactoperoxidase	LPO	lactoperoxidase	0.00613	1.91637	0.93838	-3.10373	23094.4	44257.6	21188.6	33797.5	7823.48	20093	-21163.2
18	119	F1RFY1	ENSSSCP00000018967	ENSSSCG00000017907	100512494	tr|F1RFY1|F1RFY1_PIG	Profilin OS=Sus scrofa OX=9823 PE=3 SV=3	Profilin	PFN1	profilin 1	0.00063	1.89344	0.921006	-4.12692	87777.8	166202	95960.7	177131	30394.7	51839.2	-78423.8
19	47	A0A287AT48	ENSSSCP00000047273	ENSSSCG00000030371	100153899	tr|A0A287AT48|A0A287AT48_PIG	Serpin domain-containing protein OS=Sus scrofa OX=9823 GN=LOC100153899 PE=3 SV=2	Serpin domain-containing protein	LOC100153899	serpin A3-8	0.00067	1.85783	0.893617	-4.09956	3.22496e+06	5.99142e+06	2.95183e+06	5.69951e+06	1.04233e+06	1.86208e+06	-2.76646e+06
20	163	A0A5G2RBX6	ENSSSCP00000074523	ENSSSCG00000010313	396974	tr|A0A5G2RBX6|A0A5G2RBX6_PIG	Vinculin OS=Sus scrofa OX=9823 GN=VCL PE=1 SV=2	Vinculin	VCL	vinculin	0.00254	1.85246	0.889442	-3.50262	4375.05	8104.6	3687.33	6861.87	1910.42	2772.73	-3729.55
21	17	F1SCD1	ENSSSCP00000002690	ENSSSCG00000062845	100156325	tr|F1SCD1|F1SCD1_PIG	Serpin domain-containing protein OS=Sus scrofa OX=9823 GN=LOC100156325 PE=3 SV=4	Serpin domain-containing protein	LOC100156325	serpin A3-6	0.00423	1.83414	0.875105	-3.27224	2.73934e+06	5.02434e+06	1.92242e+06	5.52611e+06	1.4494e+06	1.66597e+06	-2.285e+06
22	165	Q6YT39	ENSSSCP00000026769	ENSSSCG00000029879	397649	tr|Q6YT39|Q6YT39_PIG	Lactotransferrin OS=Sus scrofa OX=9823 GN=LTF PE=1 SV=1	Lactotransferrin	LTF	lactotransferrin	0.00553	1.76808	0.82218	-3.15039	14750.5	26080	16038.9	26927.8	5002.31	10213	-11329.5
23	175	A0A286ZVN0	ENSSSCP00000035513	ENSSSCG00000031595	106504547	tr|A0A286ZVN0|A0A286ZVN0_PIG	Serpin domain-containing protein OS=Sus scrofa OX=9823 GN=LOC106504547 PE=3 SV=2	Serpin domain-containing protein	LOC106504547	serpin A3-8	0.04787	1.75329	0.810066	-2.12308	2.60303e+06	4.56388e+06	2.24236e+06	3.56315e+06	1.1187e+06	2.69789e+06	-1.96084e+06
24	152	I3L5U6	ENSSSCP00000019396	ENSSSCG00000028758	397303	tr|I3L5U6|I3L5U6_PIG	Lipopolysaccharide-binding protein OS=Sus scrofa OX=9823 GN=LBP PE=3 SV=3	Lipopolysaccharide-binding protein	LBP	lipopolysaccharide binding protein	0.00731	1.74692	0.804813	-3.023	63697.6	111275	65058.1	115654	11352.4	48456.9	-47577
25	201	K7GKR6	ENSSSCP00000028443	ENSSSCG00000004578	406192	tr|K7GKR6|K7GKR6_PIG	Annexin OS=Sus scrofa OX=9823 GN=ANXA2 PE=3 SV=1	Annexin	ANXA2	annexin A2	0.03736	1.74072	0.799682	-2.24779	45321.4	78891.8	58956.1	88465.7	27643.2	38292.8	-33570.4
26	76	A0A8W4F968	ENSSSCP00000074830	ENSSSCG00000002749	397061	tr|A0A8W4F968|A0A8W4F968_PIG	Haptoglobin OS=Sus scrofa OX=9823 PE=3 SV=1	Haptoglobin	HP	haptoglobin	0.16853	1.73677	0.796404	-1.43465	262580	456040	183198	212703	214579	368505	-193460
27	14	A0A287AG13	ENSSSCP00000042786	ENSSSCG00000008595	100523371	tr|A0A287AG13|A0A287AG13_PIG	Apolipoprotein B OS=Sus scrofa OX=9823 GN=APOB PE=4 SV=1	Apolipoprotein B	APOB	apolipoprotein B	5.5343e-08	1.73062	0.791289	-8.86263	397998	688783	403374	685097	48025.9	91971	-290785
28	12	A0A8W4FKJ9	ENSSSCP00000078826	ENSSSCG00000056525		tr|A0A8W4FKJ9|A0A8W4FKJ9_PIG	Ig-like domain-containing protein OS=Sus scrofa OX=9823 PE=4 SV=1	Ig-like domain-containing protein		novel gene	2.2669e-06	1.72507	0.786655	-6.80395	2.95947e+07	5.1053e+07	2.98764e+07	5.34189e+07	4.98192e+06	8.63971e+06	-2.14583e+07
29	173	A0A5G2QEW1	ENSSSCP00000063241	ENSSSCG00000011453	396799	tr|A0A5G2QEW1|A0A5G2QEW1_PIG	Inter-alpha-trypsin inhibitor heavy chain 4 OS=Sus scrofa OX=9823 GN=ITIH4 PE=3 SV=1	Inter-alpha-trypsin inhibitor heavy chain 4	ITIH4	inter-alpha-trypsin inhibitor heavy chain 4	5.2073e-07	1.71194	0.775629	-7.58307	73055.5	125066	75358.7	117516	10147.3	19169.4	-52010.9
30	63	F1RM45	ENSSSCP00000003343	ENSSSCG00000003088	397576	tr|F1RM45|F1RM45_PIG	Apolipoprotein E OS=Sus scrofa OX=9823 GN=APOE PE=3 SV=3	Apolipoprotein E	APOE	apolipoprotein E	7.9603e-11	1.70759	0.771962	-13.4415	640886	1.09437e+06	621156	1.0652e+06	53424.3	92347.6	-453484
31	172	A0A5G2R7M3	ENSSSCP00000073252	ENSSSCG00000011453	396799	tr|A0A5G2R7M3|A0A5G2R7M3_PIG	Inter-alpha-trypsin inhibitor heavy chain 4 OS=Sus scrofa OX=9823 GN=ITIH4 PE=3 SV=2	Inter-alpha-trypsin inhibitor heavy chain 4	ITIH4	inter-alpha-trypsin inhibitor heavy chain 4	2.1186e-06	1.7052	0.769943	-6.83886	58297.1	99408.3	61941.9	92806.1	8017.3	17236.4	-41111.2
32	124	Q03472	ENSSSCP00000016606	ENSSSCG00000054337	396982	sp|Q03472|APOR_PIG	Apolipoprotein R OS=Sus scrofa OX=9823 GN=APOR PE=1 SV=1	Apolipoprotein R	APOR or C4BPA	complement component 4 binding protein, alpha	0.00011	1.70277	0.767886	-4.92783	55478.2	94466.8	55565.5	88102.9	11101.7	22421.8	-38988.6
33	162	I3LQH7	ENSSSCP00000026357	ENSSSCG00000021067	100625219	tr|I3LQH7|I3LQH7_PIG	Biliverdin reductase B OS=Sus scrofa OX=9823 GN=BLVRB PE=4 SV=2	Biliverdin reductase B	BLVRB	biliverdin reductase B	0.08511	1.68977	0.756823	-1.82205	8238.63	13921.4	6643.82	15178.5	4878.31	8571.76	-5682.72
34	99	A0A287BAK1	ENSSSCP00000053530	ENSSSCG00000005317	100157220	tr|A0A287BAK1|A0A287BAK1_PIG	Talin 1 OS=Sus scrofa OX=9823 GN=TLN1 PE=1 SV=2	Talin 1	TLN1	talin 1	0.00346	1.62891	0.70391	-3.36299	68525.3	111622	76489.1	116865	27136	30097.5	-43096.4
35	150	P67937	ENSSSCP00000014722	ENSSSCG00000013849	397608	sp|P67937|TPM4_PIG	Tropomyosin alpha-4 chain OS=Sus scrofa OX=9823 GN=TPM4 PE=2 SV=3	Tropomyosin alpha-4 chain	TPM4	tropomyosin 4	0.00226	1.6276	0.702747	-3.55651	67703.8	110195	76479	119845	22045.3	30682.3	-42491
36	135	A0A8W4FG19	ENSSSCP00000078369	ENSSSCG00000057861		tr|A0A8W4FG19|A0A8W4FG19_PIG	Ig-like domain-containing protein OS=Sus scrofa OX=9823 PE=4 SV=1	Ig-like domain-containing protein		novel gene	1.438e-05	1.60645	0.683877	-5.88147	447644	719119	439755	751869	72166.3	126875	-271474
37	60	F1SMI8	ENSSSCP00000017868	ENSSSCG00000016861	100037952	tr|F1SMI8|F1SMI8_PIG	Complement component C6 OS=Sus scrofa OX=9823 GN=C6 PE=1 SV=4	Complement component C6	C6	complement C6	1.6496e-06	1.54878	0.631135	-6.96869	222042	343895	229231	344054	27862.2	47762	-121853
38	161	I3LDM1	ENSSSCP00000022153	ENSSSCG00000009361	100152401	tr|I3LDM1|I3LDM1_PIG	Periostin OS=Sus scrofa OX=9823 GN=POSTN PE=1 SV=1	Periostin	POSTN	periostin	0.0153	1.51088	0.595388	-2.67971	14558.2	21995.7	15973	20910.1	5487.52	6849.82	-7437.49
39	183	F1STC3	ENSSSCP00000008760	ENSSSCG00000060146		tr|F1STC3|F1STC3_PIG	Ig-like domain-containing protein OS=Sus scrofa OX=9823 PE=4 SV=5	Ig-like domain-containing protein		novel gene	0.00192	1.44428	0.530352	-3.62923	85772.9	123880	90460.1	131018	21659.4	25167.3	-38107.3
40	2	A0A5G2Q8I9	ENSSSCP00000060530	ENSSSCG00000000660	403166	tr|A0A5G2Q8I9|A0A5G2Q8I9_PIG	Alpha-2-macroglobulin OS=Sus scrofa OX=9823 GN=A2M PE=3 SV=2	Alpha-2-macroglobulin	A2M	alpha-2-macroglobulin	0.00095	1.3334	0.415113	-3.94585	6.53706e+07	8.71654e+07	6.23218e+07	8.85473e+07	8.29464e+06	1.53716e+07	-2.17948e+07
41	200	A0A5G2R717	ENSSSCP00000073047	ENSSSCG00000047932	396906	tr|A0A5G2R717|A0A5G2R717_PIG	Heat shock protein family A (Hsp70) member 6 OS=Sus scrofa OX=9823 GN=HSPA6 PE=3 SV=1	Heat shock protein family A (Hsp70) member 6	HSPA6	heat shock protein family A (Hsp70) member 6	0.09081	1.33031	0.411762	-1.78687	7042.93	9369.28	5853.17	10412.6	3435.43	2268.84	-2326.35
42	11	A0A287AIM8	ENSSSCP00000043852	ENSSSCG00000005512	414437	tr|A0A287AIM8|A0A287AIM8_PIG	Complement C5 OS=Sus scrofa OX=9823 GN=C5 PE=4 SV=1	Complement C5	C5	complement C5	0.0004	1.32642	0.407543	-4.33699	1.00533e+06	1.3335e+06	999035	1.31466e+06	175865	162253	-328165
43	37	A0A8W4F8U6	ENSSSCP00000074730	ENSSSCG00000063511		tr|A0A8W4F8U6|A0A8W4F8U6_PIG	Ig-like domain-containing protein OS=Sus scrofa OX=9823 PE=4 SV=1	Ig-like domain-containing protein		novel gene	0.05217	1.32091	0.40153	-2.07921	1.3952e+07	1.84293e+07	1.30771e+07	1.5462e+07	2.86383e+06	6.17806e+06	-4.4773e+06
44	127	F1SDX9	ENSSSCP00000014605	ENSSSCG00000013736	100512521	tr|F1SDX9|F1SDX9_PIG	Peroxiredoxin 2 OS=Sus scrofa OX=9823 GN=PRDX2 PE=3 SV=5	Peroxiredoxin 2	PRDX2	peroxiredoxin 2	0.23421	1.31196	0.391726	-1.23089	112377	147434	80246.3	144380	68137.2	58899.4	-35057.3
45	199	A0A287AQJ5	ENSSSCP00000046175	ENSSSCG00000001930	100158154	tr|A0A287AQJ5|A0A287AQJ5_PIG	Pyruvate kinase OS=Sus scrofa OX=9823 GN=PKM PE=1 SV=2	Pyruvate kinase	PKM	pyruvate kinase M1/2	0.35163	1.30675	0.385983	-0.956215	2906.11	3797.56	3695.39	4446.3	1582.18	2487.56	-891.45
46	33	A0A0A0MY58	ENSSSCP00000010712	ENSSSCG00015026285		tr|A0A0A0MY58|A0A0A0MY58_PIG	Ig-like domain-containing protein OS=Sus scrofa OX=9823 PE=4 SV=3	Ig-like domain-containing protein		novel gene	0.00213	1.30555	0.384659	-3.58221	1.17567e+07	1.53489e+07	1.07783e+07	1.51613e+07	2.38089e+06	2.09465e+06	-3.59226e+06
47	93	A0A287BJL0	ENSSSCP00000056261	ENSSSCG00000035379	100625252	tr|A0A287BJL0|A0A287BJL0_PIG	Joining chain of multimeric IgA and IgM OS=Sus scrofa OX=9823 GN=JCHAIN PE=1 SV=2	Joining chain of multimeric IgA and IgM	JCHAIN	joining chain of multimeric IgA and IgM	0.00931	1.30201	0.380737	-2.91131	1.13278e+06	1.47488e+06	1.17035e+06	1.3634e+06	152127	339031	-342106
48	122	A0A286ZLN2	ENSSSCP00000032468	ENSSSCG00000000010	100519144	tr|A0A286ZLN2|A0A286ZLN2_PIG	Fibulin-1 OS=Sus scrofa OX=9823 GN=FBLN1 PE=3 SV=1	Fibulin-1	FBLN1	fibulin 1	0.02146	1.29651	0.374635	-2.51867	29943.9	38822.5	30780.6	43306.8	5123.35	9900.43	-8878.69
49	112	I3LSA5	ENSSSCP00000026998	ENSSSCG00000033100		tr|I3LSA5|I3LSA5_PIG	Alpha-amylase OS=Sus scrofa OX=9823 PE=3 SV=2	Alpha-amylase		novel gene	0.33152	1.29047	0.367896	-0.99798	134144	173109	136491	120665	11847.7	122897	-38964.8
50	8	K7GMZ8	ENSSSCP00000029247	ENSSSCG00000011700	406870	tr|K7GMZ8|K7GMZ8_PIG	Ceruloplasmin OS=Sus scrofa OX=9823 GN=CP PE=3 SV=3	Ceruloplasmin	CP	ceruloplasmin	0.00159	1.28912	0.366386	-3.71334	8.37844e+06	1.08008e+07	8.78775e+06	1.03995e+07	1.2985e+06	1.60294e+06	-2.42237e+06
51	15	I3LBF1	ENSSSCP00000021371	ENSSSCG00000028203	396845	tr|I3LBF1|I3LBF1_PIG	Inhibitor of carbonic anhydrase OS=Sus scrofa OX=9823 GN=INHCA PE=3 SV=2	Inhibitor of carbonic anhydrase	INHCA	inhibitor of carbonic anhydrase	0.00216	1.28432	0.36101	-3.57668	2.83119e+06	3.63616e+06	2.81335e+06	3.54419e+06	236428	671291	-804976
52	36	F1SMJ1	ENSSSCP00000017865	ENSSSCG00000016859	397526	tr|F1SMJ1|F1SMJ1_PIG	Complement C7 OS=Sus scrofa OX=9823 GN=C7 PE=3 SV=4	Complement C7	C7	complement C7	0.00057	1.27077	0.345698	-4.17452	346582	440425	336959	456833	31641.9	63657.1	-93842.6
53	123	A0A5G2RLP2	ENSSSCP00000073298	ENSSSCG00000036383	110255948	tr|A0A5G2RLP2|A0A5G2RLP2_PIG	Galectin-3-binding protein OS=Sus scrofa OX=9823 GN=LGALS3BP PE=4 SV=1	Galectin-3-binding protein	LGALS3BP	galectin 3 binding protein	0.16277	1.27023	0.345089	-1.45541	42665.8	54195.4	44357.9	53383.4	10717.5	22642.7	-11529.6
54	40	A0A5S8KLN1	ENSSSCP00000010325	ENSSSCG00000009668	397025	tr|A0A5S8KLN1|A0A5S8KLN1_PIG	Clusterin OS=Sus scrofa OX=9823 GN=CLU PE=3 SV=1	Clusterin	CLU	clusterin	0.0007	1.26926	0.343991	-4.07986	1.78185e+06	2.26163e+06	1.85729e+06	2.29726e+06	188846	320361	-479785
55	7	A0A286ZY95	ENSSSCP00000036609	ENSSSCG00000016174	397620	tr|A0A286ZY95|A0A286ZY95_PIG	Fibronectin OS=Sus scrofa OX=9823 GN=FN1 PE=1 SV=1	Fibronectin	FN1	fibronectin 1	0.05555	1.26823	0.342813	-2.04698	830718	1.05354e+06	811757	911255	173967	297029	-222821
56	156	P62936	ENSSSCP00000063801	ENSSSCG00000016737	397637	sp|P62936|PPIA_PIG	Peptidyl-prolyl cis-trans isomerase A OS=Sus scrofa OX=9823 GN=PPIA PE=1 SV=2	Peptidyl-prolyl cis-trans isomerase A	PPIA	peptidylprolyl isomerase A	0.27182	1.25806	0.331197	-1.13364	19627.1	24692	20489	26327.9	11466.1	8254.99	-5064.9
57	35	F1STC5	ENSSSCP00000008758	ENSSSCG00000036224		tr|F1STC5|F1STC5_PIG	Ig-like domain-containing protein OS=Sus scrofa OX=9823 PE=4 SV=6	Ig-like domain-containing protein		novel gene	0.04539	1.25478	0.327435	-2.15004	1.40836e+07	1.76719e+07	1.36312e+07	1.67631e+07	2.5555e+06	4.61761e+06	-3.58824e+06
58	92	A0A8W4F8A6	ENSSSCP00000075601	ENSSSCG00000016856	100037951	tr|A0A8W4F8A6|A0A8W4F8A6_PIG	Complement C9 OS=Sus scrofa OX=9823 GN=C9 PE=3 SV=1	Complement C9	C9	complement C9	0.01475	1.25303	0.325426	-2.69688	705423	883920	728707	851374	154129	141599	-178496
59	118	A0A5G2QHH9	ENSSSCP00000061473	ENSSSCG00000012278	100522293	tr|A0A5G2QHH9|A0A5G2QHH9_PIG	Complement factor properdin OS=Sus scrofa OX=9823 GN=CFP PE=4 SV=2	Complement factor properdin	CFP	complement factor properdin	0.05175	1.23921	0.309422	-2.08338	74449.6	92258.8	77018.4	93716.6	9348.45	25363.8	-17809.2
60	94	F1SS26	ENSSSCP00000005158	ENSSSCG00000004789	492313	tr|F1SS26|F1SS26_PIG	Thrombospondin 1 OS=Sus scrofa OX=9823 GN=THBS1 PE=1 SV=2	Thrombospondin 1	THBS1	thrombospondin 1	0.14131	1.23633	0.306062	-1.53853	132115	163338	136170	198633	18285	61514.2	-31222.5
61	111	F1RN41	ENSSSCP00000010205	ENSSSCG00000009558	733662	tr|F1RN41|F1RN41_PIG	Coagulation factor X OS=Sus scrofa OX=9823 GN=F10 PE=4 SV=2	Coagulation factor X	F10	coagulation factor X	0.00993	1.23496	0.304467	-2.88171	290271	358474	294580	343228	29947.2	68590.3	-68202.6
62	21	K7GNN0	ENSSSCP00000029485	ENSSSCG00000000712	399543	tr|K7GNN0|K7GNN0_PIG	von Willebrand factor OS=Sus scrofa OX=9823 GN=VWF PE=4 SV=3	von Willebrand factor	VWF	von Willebrand factor	0.02767	1.22318	0.290637	-2.39575	358603	438636	360702	441075	66148.6	82365.6	-80033
63	26	F1SIB1	ENSSSCP00000014081	ENSSSCG00000013252	100144442	tr|F1SIB1|F1SIB1_PIG	Prothrombin OS=Sus scrofa OX=9823 GN=F2 PE=3 SV=3	Prothrombin	F2	coagulation factor II, thrombin	0.00038	1.22166	0.288841	-4.36289	2.06936e+06	2.52805e+06	2.06569e+06	2.51334e+06	142778	300246	-458692
64	51	A0A286ZFW3	ENSSSCP00000028834	ENSSSCG00000040910	100522100	tr|A0A286ZFW3|A0A286ZFW3_PIG	Beta-2-glycoprotein 1 OS=Sus scrofa OX=9823 GN=APOH PE=4 SV=1	Beta-2-glycoprotein 1	APOH	apolipoprotein H	0.02736	1.21858	0.285197	-2.40118	304462	371011	319119	389798	46929.9	74018	-66548.2
65	176	P48819	ENSSSCP00065047173	ENSSSCG00000027801	397192	sp|P48819|VTNC_PIG	Vitronectin OS=Sus scrofa OX=9823 GN=VTN PE=1 SV=1	Vitronectin	VTN	vitronectin	0.00551	1.2141	0.279888	-3.15268	79323	96306.1	78743.1	95474.9	10906.7	13085.5	-16983.1
66	59	A0A8W4FQI1	ENSSSCP00000081275	ENSSSCG00000025463	397388	tr|A0A8W4FQI1|A0A8W4FQI1_PIG	Protein S OS=Sus scrofa OX=9823 GN=PROS1 PE=4 SV=1	Protein S	PROS1	protein S	9.5656e-05	1.21303	0.278612	-4.98621	423889	514189	421909	518596	16399.2	54870.4	-90299.8
67	38	F1RG45	ENSSSCP00000010861	ENSSSCG00000010184	100157073	tr|F1RG45|F1RG45_PIG	Angiotensinogen OS=Sus scrofa OX=9823 GN=AGT PE=3 SV=4	Angiotensinogen	AGT	angiotensinogen	0.0016	1.212	0.277391	-3.70954	805638	976434	809403	959100	61506.6	131970	-170796
68	170	A0A287BI42	ENSSSCP00000055737	ENSSSCG00000036286	100157249	tr|A0A287BI42|A0A287BI42_PIG	Adipocyte plasma membrane-associated protein OS=Sus scrofa OX=9823 GN=APMAP PE=3 SV=1	Adipocyte plasma membrane-associated protein	APMAP	adipocyte plasma membrane associated protein	0.41034	1.20681	0.2712	-0.842902	7409.34	8941.67	8398.07	9640.3	3816.83	4298.88	-1532.33
69	16	A0A287ALC1	ENSSSCP00000044822	ENSSSCG00000037775		tr|A0A287ALC1|A0A287ALC1_PIG	Immunoglobulin heavy constant mu OS=Sus scrofa OX=9823 GN=IGHM PE=4 SV=3	Immunoglobulin heavy constant mu	IGHM	immunoglobulin heavy constant mu	0.06755	1.19463	0.256559	-1.94515	4.30657e+07	5.14474e+07	4.33168e+07	4.60448e+07	4.19589e+06	1.29643e+07	-8.38169e+06
70	126	A0A5G2QXN3	ENSSSCP00000069632	ENSSSCG00000014316	100519300	tr|A0A5G2QXN3|A0A5G2QXN3_PIG	Transforming growth factor beta induced OS=Sus scrofa OX=9823 GN=TGFBI PE=4 SV=1	Transforming growth factor beta induced	TGFBI	transforming growth factor beta induced	0.60076	1.1765	0.234505	-0.532694	24019.8	28259.3	21442.5	19252.1	9758.15	23198.9	-4239.55
71	102	F1S3Q8	ENSSSCP00000004513	ENSSSCG00000004180	100152784	tr|F1S3Q8|F1S3Q8_PIG	Pantetheinase OS=Sus scrofa OX=9823 GN=VNN3 PE=3 SV=3	Pantetheinase	VNN3	vanin 3	0.10112	1.17394	0.231359	-1.7279	103074	121002	104369	131568	17913.1	27490.6	-17928.7
72	97	A0A8W4FBZ8	ENSSSCP00000076378	ENSSSCG00000036438	396598	tr|A0A8W4FBZ8|A0A8W4FBZ8_PIG	Glutathione peroxidase 3 OS=Sus scrofa OX=9823 GN=GPX3 PE=3 SV=1	Glutathione peroxidase 3	GPX3	glutathione peroxidase 3	0.03034	1.1738	0.231181	-2.3507	507708	595945	511671	601020	63426.9	100334	-88237.2
73	189	A0A287A217	ENSSSCP00000037977	ENSSSCG00000037046	100516352	tr|A0A287A217|A0A287A217_PIG	Tubulin beta 4B class IVb OS=Sus scrofa OX=9823 GN=TUBB4B PE=1 SV=3	Tubulin beta 4B class IVb	TUBB4B	tubulin beta 4B class Ivb	0.63195	1.17204	0.229023	-0.487268	4002.06	4690.58	3062.06	3761.46	3459.79	2827.72	-688.518
74	19	K7GM40	ENSSSCP00000028928	ENSSSCG00000030921	397691	tr|K7GM40|K7GM40_PIG	Apolipoprotein A1 OS=Sus scrofa OX=9823 GN=APOA1 PE=3 SV=2	Apolipoprotein A1	APOA1	apolipoprotein A1	0.25248	1.17168	0.228579	-1.18226	6.1601e+07	7.21767e+07	5.26166e+07	7.13108e+07	2.40511e+07	1.48904e+07	-1.05757e+07
75	197	A0A5G2R360	ENSSSCP00000068285	ENSSSCG00000031538	396976	tr|A0A5G2R360|A0A5G2R360_PIG	Ribonuclease A family member 4 OS=Sus scrofa OX=9823 GN=RNASE4 PE=3 SV=1	Ribonuclease A family member 4	RNASE4	ribonuclease A family member 4	0.09109	1.16555	0.221015	-1.78518	10965.6	12780.9	10843.3	12875.8	2058.64	2470.46	-1815.38
76	78	F1RXM6	ENSSSCP00000013341	ENSSSCG00000012547	397125	tr|F1RXM6|F1RXM6_PIG	Serpin family A member 7 OS=Sus scrofa OX=9823 GN=SERPINA7 PE=3 SV=3	Serpin family A member 7	SERPINA7	serpin family A member 7	0.0471	1.15629	0.209509	-2.13137	320355	370424	332965	395377	33052.4	66529.7	-50069.8
77	83	F1RPW2	ENSSSCP00000006704	ENSSSCG00000006289	397217	tr|F1RPW2|F1RPW2_PIG	Coagulation factor V OS=Sus scrofa OX=9823 GN=F5 PE=3 SV=2	Coagulation factor V	F5	coagulation factor V	0.02318	1.15169	0.203759	-2.48145	216515	249359	213626	252532	30743.4	28403.1	-32844.3
78	191	I3LKI1	ENSSSCP00000024595	ENSSSCG00000023374	100049692	tr|I3LKI1|I3LKI1_PIG	Serglycin OS=Sus scrofa OX=9823 GN=SRGN PE=4 SV=3	Serglycin	SRGN	serglycin	0.12413	1.15022	0.201906	-1.61303	27003.3	31059.7	27233.6	33203.4	3514.43	7133.6	-4056.35
79	192	I3LJZ5	ENSSSCP00000024408	ENSSSCG00000004747	100524183	tr|I3LJZ5|I3LJZ5_PIG	RTF1 homolog, Paf1/RNA polymerase II complex component OS=Sus scrofa OX=9823 GN=RTF1 PE=1 SV=3	RTF1 homolog, Paf1/RNA polymerase II complex component	RTF1	RTF1 homolog, Paf1/RNA polymerase II complex component	0.33548	1.14891	0.20026	-0.989623	21907.2	25169.4	23653.7	27048.1	8477.25	6065.74	-3262.11
80	29	P50828	ENSSSCP00050040065	ENSSSCG00000014626	396998	sp|P50828|HEMO_PIG	Hemopexin OS=Sus scrofa OX=9823 GN=HPX PE=1 SV=1	Hemopexin	HPX	hemopexin	0.01216	1.148	0.199119	-2.78755	2.4963e+07	2.86575e+07	2.57319e+07	2.90143e+07	2.18664e+06	3.57545e+06	-3.69445e+06
81	25	F1RUM1	ENSSSCP00000009551	ENSSSCG00000008950	100628071	tr|F1RUM1|F1RUM1_PIG	Afamin OS=Sus scrofa OX=9823 GN=AFM PE=4 SV=3	Afamin	AFM	afamin	0.15021	1.14704	0.197911	-1.50287	1.96114e+06	2.24949e+06	2.00697e+06	2.21603e+06	208880	569664	-288358
82	9	K7GLV1	ENSSSCP00000028836	ENSSSCG00000010893	397525	tr|K7GLV1|K7GLV1_PIG	Sushi domain-containing protein OS=Sus scrofa OX=9823 GN=CFH PE=4 SV=2	Sushi domain-containing protein	CFH	complement factor H	0.00154	1.14619	0.196841	-3.72786	1.71456e+06	1.96521e+06	1.67867e+06	1.99231e+06	118183	176746	-250645
83	62	A0A287AE58	ENSSSCP00000042173	ENSSSCG00000006455	100154019	tr|A0A287AE58|A0A287AE58_PIG	CD5 molecule like OS=Sus scrofa OX=9823 GN=CD5L PE=4 SV=3	CD5 molecule like	CD5L	CD5 molecule like	0.06307	1.13419	0.181663	-1.98107	1.14755e+06	1.30155e+06	1.15679e+06	1.32195e+06	81378.3	231945	-153991
84	186	F1SV16	ENSSSCP00000015935	ENSSSCG00000015011	100739082	tr|F1SV16|F1SV16_PIG	ATP-dependent RNA helicase OS=Sus scrofa OX=9823 GN=DDX10 PE=3 SV=3	ATP-dependent RNA helicase	DDX10	DEAD-box helicase 10	0.39471	1.13258	0.179616	-0.871962	116611	132072	108619	145393	33035.1	45304.5	-15460.6
85	160	A0A5G2QNN2	ENSSSCP00000063693	ENSSSCG00000033512	100518846	tr|A0A5G2QNN2|A0A5G2QNN2_PIG	Complement C1q B chain OS=Sus scrofa OX=9823 GN=C1QB PE=4 SV=1	Complement C1q B chain	C1QB	complement C1q B chain	0.22995	1.12697	0.172453	-1.24262	108276	122024	113733	132900	17078.8	30535.2	-13748.1
86	13	P06867	ENSSSCP00060013513	ENSSSCG00000004038	733660	sp|P06867|PLMN_PIG	Plasminogen OS=Sus scrofa OX=9823 GN=PLG PE=1 SV=3	Plasminogen	PLG	plasminogen	0.0595	1.12433	0.169069	-2.01143	6.16531e+06	6.93186e+06	6.04484e+06	6.79707e+06	819643	883471	-766548
87	32	A0A480Y2E3	ENSSSCP00000061752	ENSSSCG00000011802	396568	tr|A0A480Y2E3|A0A480Y2E3_PIG	Kininogen 1 OS=Sus scrofa OX=9823 GN=KNG1 PE=4 SV=1	Kininogen 1	KNG1	kininogen 1	0.09465	1.12292	0.167255	-1.76427	2.47957e+06	2.78436e+06	2.49315e+06	2.73007e+06	206305	505852	-304789
88	140	A2SW51	ENSSSCP00000015286	ENSSSCG00000014369	100037938	tr|A2SW51|A2SW51_PIG	Monocyte differentiation antigen CD14 OS=Sus scrofa OX=9823 GN=CD14 PE=2 SV=1	Monocyte differentiation antigen CD14	CD14	CD14 molecule	0.14996	1.1194	0.162722	-1.50387	75040	83999.5	74949.6	79345.4	7960.07	17075.6	-8959.58
89	159	F1RUE4	ENSSSCP00000001160	ENSSSCG00000001089	100157497	tr|F1RUE4|F1RUE4_PIG	Phosphatidylinositol-glycan-specific phospholipase D OS=Sus scrofa OX=9823 GN=GPLD1 PE=3 SV=4	Phosphatidylinositol-glycan-specific phospholipase D	GPLD1	glycosylphosphatidylinositol specific phospholipase D1	0.1929	1.11713	0.159802	-1.35271	67849	75796.5	64295.9	71441.7	9503.23	15964.5	-7947.44
90	180	F6PYG1	ENSSSCP00000006250	ENSSSCG00000005840	100037955	tr|F6PYG1|F6PYG1_PIG	Complement C8 gamma chain OS=Sus scrofa OX=9823 GN=C8G PE=4 SV=1	Complement C8 gamma chain	C8G	Complement C8 gamma chain	0.6999	1.11503	0.157085	-0.391668	13094.9	14601.3	8986.66	11311.1	8892.99	8296.28	-1506.34
91	57	F1S0J2	ENSSSCP00000016605	ENSSSCG00000015662	100520761	tr|F1S0J2|F1S0J2_PIG	Sushi domain-containing protein OS=Sus scrofa OX=9823 GN=C4BPA PE=4 SV=4	Sushi domain-containing protein	C4BPA	complement component 4 binding protein alpha	0.24101	1.11347	0.155057	-1.21245	728843	811542	727364	797697	132213	170418	-82698.5
92	75	F1RK01	ENSSSCP00000010046	ENSSSCG00000009413	100155038	tr|F1RK01|F1RK01_PIG	Carboxypeptidase B2 OS=Sus scrofa OX=9823 GN=CPB2 PE=1 SV=3	Carboxypeptidase B2	CPB2	carboxypeptidase B2	0.04447	1.10487	0.14388	-2.1604	877014	968988	900598	960001	93580.8	96783.9	-91974.6
93	82	A0A287B5W2	ENSSSCP00000045861	ENSSSCG00000036013	100302368	tr|A0A287B5W2|A0A287B5W2_PIG	Trypsinogen isoform X1 OS=Sus scrofa OX=9823 GN=LOC100302368 PE=4 SV=1	Trypsinogen isoform X1	LOC100302368	trypsinogen	0.04504	1.10273	0.141077	-2.15401	1.98689e+07	2.191e+07	1.98938e+07	2.18133e+07	1.74073e+06	2.43904e+06	-2.0411e+06
94	50	A0A287A3C2	ENSSSCP00000038241	ENSSSCG00000031274	397474	tr|A0A287A3C2|A0A287A3C2_PIG	Coagulation factor XII OS=Sus scrofa OX=9823 GN=F12 PE=4 SV=2	Coagulation factor XII	F12	coagulation factor XII	0.20202	1.10155	0.139529	-1.32416	962250	1.05996e+06	984692	1.04681e+06	124904	197106	-97712
95	79	F1SCC7	ENSSSCP00000002694	ENSSSCG00000002486	396684	tr|F1SCC7|F1SCC7_PIG	Serpin domain-containing protein OS=Sus scrofa OX=9823 PE=3 SV=4	Serpin domain-containing protein	LOC396684	serpin A3-5	0.73794	1.09711	0.133707	-0.339799	5.13932e+06	5.6384e+06	5.01017e+06	5.72298e+06	1.80248e+06	4.28053e+06	-499075
96	136	A0A287BNF7	ENSSSCP00000058150	ENSSSCG00000003524	445461	tr|A0A287BNF7|A0A287BNF7_PIG	Complement C1q A chain OS=Sus scrofa OX=9823 GN=C1QA PE=4 SV=2	Complement C1q A chain	C1QA	complement C1q A chain	0.33056	1.09606	0.132325	-1.00002	71628.3	78508.8	71237.5	83956.1	6210.11	20852.7	-6880.51
97	64	Q0PM28	ENSSSCP00000052258	ENSSSCG00000017818	780402	tr|Q0PM28|Q0PM28_PIG	Pigment epithelium-derived factor OS=Sus scrofa OX=9823 GN=SERPINF1 PE=1 SV=1	Pigment epithelium-derived factor	SERPINF1	serpin family F member 1	0.035	1.09441	0.130155	-2.28023	486502	532434	488801	545300	37021.5	51835.5	-45931.4
98	103	A0A480RJC3	ENSSSCP00000074761	ENSSSCG00000060530	445464	tr|A0A480RJC3|A0A480RJC3_PIG	Complement C1r OS=Sus scrofa OX=9823 GN=C1R PE=4 SV=1	Complement C1r	C1R	complement C1r	0.02795	1.09144	0.126237	-2.3908	120226	131219	118445	132382	10963.7	9552.41	-10993.8
99	77	F1RS82	ENSSSCP00000054720	ENSSSCG00000011193	100737057	tr|F1RS82|F1RS82_PIG	Biotinidase OS=Sus scrofa OX=9823 GN=BTD PE=3 SV=3	Biotinidase	BTD	biotinidase	0.34264	1.09082	0.125407	-0.974675	399352	435619	403816	394246	49412.8	106790	-36267.4
100	198	A0A5G2QFX9	ENSSSCP00000078165	ENSSSCG00000010427	397230	tr|A0A5G2QFX9|A0A5G2QFX9_PIG	Mannose binding lectin 2 OS=Sus scrofa OX=9823 GN=MBL2 PE=4 SV=1	Mannose binding lectin 2	MBL2	mannose binding lectin 2	0.11678	1.08679	0.120075	-1.64758	41034	44595.5	40841.6	44032.8	4334.39	5285.65	-3561.41
101	88	A0A8W4FQ38	ENSSSCP00000080451	ENSSSCG00000055070		tr|A0A8W4FQ38|A0A8W4FQ38_PIG	Ig-like domain-containing protein OS=Sus scrofa OX=9823 PE=4 SV=1	Ig-like domain-containing protein		novel gene	0.43121	1.08621	0.119297	-0.805196	588675	639422	562617	641913	120432	158798	-50747
102	195	F1RVL7	ENSSSCP00000001747	ENSSSCG00000001613	100154756	tr|F1RVL7|F1RVL7_PIG	Triggering receptor expressed on myeloid cells like 1 OS=Sus scrofa OX=9823 GN=TREML1 PE=4 SV=2	Triggering receptor expressed on myeloid cells like 1	TREML1	triggering receptor expressed on myeloid cells like 1	0.53413	1.08293	0.114938	-0.633889	12784.5	13844.7	12191.2	13813.1	2094.23	4856.73	-1060.2
103	164	F1SGS9	ENSSSCP00000014135	ENSSSCG00000013302	397568	tr|F1SGS9|F1SGS9_PIG	Catalase OS=Sus scrofa OX=9823 GN=CAT PE=1 SV=3	Catalase	CAT	catalase	0.74669	1.07024	0.0979383	-0.328005	7522.25	8050.64	6148.71	7871.02	4258.95	2794.89	-528.385
104	24	A0A287A6P1	ENSSSCP00000039436	ENSSSCG00000037508	106509249	tr|A0A287A6P1|A0A287A6P1_PIG	Gelsolin OS=Sus scrofa OX=9823 GN=GSN PE=3 SV=2	Gelsolin	GSN	gelsolin	0.14983	1.0646	0.0903126	-1.50436	1.40499e+06	1.49576e+06	1.39722e+06	1.51469e+06	108171	157165	-90763.6
105	131	A0A287BDU7	ENSSSCP00000054499	ENSSSCG00000024402		tr|A0A287BDU7|A0A287BDU7_PIG	Alpha-2-macroglobulin OS=Sus scrofa OX=9823 PE=3 SV=1	Alpha-2-macroglobulin		novel gene	0.24541	1.06316	0.0883647	-1.20076	778562	827739	783380	796337	75125.2	105496	-49177.4
106	81	A0A8W4FL59	ENSSSCP00000079942	ENSSSCG00000055651	397274	tr|A0A8W4FL59|A0A8W4FL59_PIG	Complement C1s OS=Sus scrofa OX=9823 GN=C1S PE=4 SV=1	Complement C1s	C1S	complement C1s	0.45002	1.06118	0.0856715	-0.772198	202506	214896	195525	220886	44440.2	24482.1	-12389.6
107	158	I3LC64	ENSSSCP00000021637	ENSSSCG00000029230	100620701	tr|I3LC64|I3LC64_PIG	Extracellular matrix protein 1 OS=Sus scrofa OX=9823 GN=ECM1 PE=4 SV=2	Extracellular matrix protein 1	ECM1	extracellular matrix protein 1	0.55778	1.05943	0.0832826	-0.597248	39043	41363.2	37683.3	42346.8	5761.07	10850.1	-2320.16
108	139	F1SQ09	ENSSSCP00000000978	ENSSSCG00000000916	100152607	tr|F1SQ09|F1SQ09_PIG	Lumican OS=Sus scrofa OX=9823 GN=LUM PE=4 SV=1	Lumican	LUM	lumican	0.50289	1.05704	0.0800276	-0.683673	81464.1	86110.7	83539.3	86541.6	13259.5	16914.7	-4646.57
109	3	A0A5G2RG14	ENSSSCP00000073857	ENSSSCG00000013551	397072	tr|A0A5G2RG14|A0A5G2RG14_PIG	Complement C3 OS=Sus scrofa OX=9823 GN=C3 PE=4 SV=2	Complement C3	C3	complement C3	0.62924	1.05667	0.0795225	-0.491168	8.42962e+06	8.90731e+06	8.43226e+06	8.74428e+06	1.33302e+06	2.77162e+06	-477691
110	49	F1RQ75	ENSSSCP00000013514	ENSSSCG00000012711	397518	tr|F1RQ75|F1RQ75_PIG	Coagulation factor IX OS=Sus scrofa OX=9823 GN=F9 PE=4 SV=3	Coagulation factor IX	F9	coagulation factor IX	0.39572	1.04732	0.0667008	-0.870071	839719	879454	848475	880186	77934.2	121582	-39734.6
111	181	A0A287B1Y4	ENSSSCP00000050176	ENSSSCG00000036825		tr|A0A287B1Y4|A0A287B1Y4_PIG	Ig-like domain-containing protein OS=Sus scrofa OX=9823 PE=4 SV=2	Ig-like domain-containing protein		novel gene	0.84929	1.04241	0.0599291	-0.192786	41469.4	43228.3	43080.6	47860.8	17988.4	22557.2	-1758.91
112	55	A0A287B9B3	ENSSSCP00000053075	ENSSSCG00000038745	100525254	tr|A0A287B9B3|A0A287B9B3_PIG	Alpha-2-antiplasmin isoform X2 OS=Sus scrofa OX=9823 GN=SERPINF2 PE=3 SV=1	Alpha-2-antiplasmin isoform X2	SERPINF2	serpin family F member 2	0.43918	1.04102	0.0579926	-0.791114	782514	814610	782987	807463	87401.9	93917.4	-32095.8
113	110	A0A287AFE3	ENSSSCP00000042702	ENSSSCG00000038046	110258312	tr|A0A287AFE3|A0A287AFE3_PIG	Complement C1q and tumor necrosis factor-related protein 9A OS=Sus scrofa OX=9823 GN=LOC110258312 PE=4 SV=1	Complement C1q and tumor necrosis factor-related protein 9A	LOC110258312	protein HP-25 homolog 1-like	0.9125	1.03722	0.0527252	-0.111445	411977	427312	374032	522340	349570	259108	-15334.7
114	6	A0A287BN06	ENSSSCP00000057814	ENSSSCG00000024402	100153288	tr|A0A287BN06|A0A287BN06_PIG	Pregnancy zone protein OS=Sus scrofa OX=9823 PE=3 SV=3	Pregnancy zone protein	PZP	pregnancy zone protein	0.64396	1.03662	0.0518916	-0.470055	1.76916e+06	1.83395e+06	1.81792e+06	1.70087e+06	263040	347573	-64792.2
115	100	A0A8W4FIN8	ENSSSCP00000078748	ENSSSCG00000051841		tr|A0A8W4FIN8|A0A8W4FIN8_PIG	Ig-like domain-containing protein OS=Sus scrofa OX=9823 PE=4 SV=1	Ig-like domain-containing protein		novel gene	0.76338	1.03641	0.05159	-0.305641	314558	326010	332947	342618	71293.8	94637.7	-11452
116	202	F1S5J5	ENSSSCP00000011334	ENSSSCG00000010639	100157966	tr|F1S5J5|F1S5J5_PIG	Hyaluronan binding protein 2 OS=Sus scrofa OX=9823 GN=HABP2 PE=4 SV=3	Hyaluronan binding protein 2	HABP2	hyaluronan binding protein 2	0.8855	1.02653	0.0377736	-0.146058	11009.1	11301.1	11597.9	10012.7	2593.89	5766.7	-292.054
117	116	A0A8W4F9H3	ENSSSCP00000076044	ENSSSCG00000035296	100158011	tr|A0A8W4F9H3|A0A8W4F9H3_PIG	BPTI/Kunitz inhibitor domain-containing protein OS=Sus scrofa OX=9823 GN=LOC100158011 PE=4 SV=1	BPTI/Kunitz inhibitor domain-containing protein	LOC100158011	pancreatic trypsin inhibitor-like	0.74312	1.02438	0.0347498	-0.332813	314865	322541	313379	328085	29814.8	66563.9	-7676.14
118	177	A0A140TAK8	ENSSSCP00000018294	ENSSSCG00000040910	100522100	tr|A0A140TAK8|A0A140TAK8_PIG	Beta-2-glycoprotein 1 OS=Sus scrofa OX=9823 GN=APOH PE=4 SV=2	Beta-2-glycoprotein 1	APOH	apolipoprotein H	0.83879	1.01858	0.0265573	-0.206404	35179.8	35833.4	34538.3	39309.3	4939.22	8710.64	-653.592
119	128	A0A075B7I9	ENSSSCP00000030558	ENSSSCG00000035443		tr|A0A075B7I9|A0A075B7I9_PIG	Ig-like domain-containing protein OS=Sus scrofa OX=9823 PE=4 SV=9	Ig-like domain-containing protein		novel gene	0.80809	1.01839	0.0262886	-0.246499	48065.7	48949.5	49817.9	50185.8	9084.76	6785.34	-883.876
120	48	F6Q469	ENSSSCP00000002696	ENSSSCG00000060202	396686	tr|F6Q469|F6Q469_PIG	Serpin domain-containing protein OS=Sus scrofa OX=9823 PE=3 SV=1	Serpin domain-containing protein	SERPINA3-2	alpha-1-antichymotrypsin 2	0.88878	1.01605	0.0229771	-0.141844	1.64824e+07	1.67471e+07	1.61973e+07	1.37655e+07	1.26175e+06	5.7627e+06	-264610
121	142	F1S8N1	ENSSSCP00000009274	ENSSSCG00000008700	100739841	tr|F1S8N1|F1S8N1_PIG	HGF activator OS=Sus scrofa OX=9823 GN=HGFAC PE=1 SV=2	HGF activator	HGFAC	HGF activator	0.74502	1.0151	0.0216156	-0.33026	63021.4	63972.8	62784.6	65056.7	4413.02	7968.93	-951.348
122	134	A0A8W4FMI6	ENSSSCP00000078493	ENSSSCG00000055486	445536	tr|A0A8W4FMI6|A0A8W4FMI6_PIG	Ig-like domain-containing protein OS=Sus scrofa OX=9823 PE=4 SV=1	Ig-like domain-containing protein	LOC445536	Ig heavy chain V region 914	0.89837	1.01323	0.0189685	-0.129541	21062.9	21341.6	19565.9	21541.1	4776.12	4847.34	-278.762
123	145	A0A8W4FC14	ENSSSCP00000075832	ENSSSCG00000055724	100125542	tr|A0A8W4FC14|A0A8W4FC14_PIG	Ig-like domain-containing protein OS=Sus scrofa OX=9823 GN=LOC100125542 PE=4 SV=1	Ig-like domain-containing protein	LOC100125542	immunoglobulin heavy variable 3-23	0.9598	1.01158	0.0166151	-0.0511112	33695.2	34085.5	32204.5	40858.1	16708.9	17434.1	-390.302
124	54	F1S790	ENSSSCP00000004150	ENSSSCG00000003834	100037954	tr|F1S790|F1S790_PIG	Complement C8 beta chain OS=Sus scrofa OX=9823 GN=C8B PE=1 SV=4	Complement C8 beta chain	C8B	complement C8 beta chain	0.90088	1.00919	0.0132042	-0.126313	585669	591053	593498	553779	82315	106764	-5384.89
125	148	A0A5K1TWC1	ENSSSCP00000029314	ENSSSCG00000011831	100157318	tr|A0A5K1TWC1|A0A5K1TWC1_PIG	Apolipoprotein D OS=Sus scrofa OX=9823 GN=APOD PE=3 SV=1	Apolipoprotein D	APOD	apolipoprotein D	0.93584	1.00899	0.0129145	-0.0816312	25564.4	25794.3	24166.4	26419.5	7502.23	4797.19	-229.871
126	22	K7GPT9	ENSSSCP00000029905	ENSSSCG00000024914	100124383	tr|K7GPT9|K7GPT9_PIG	Complement C2 OS=Sus scrofa OX=9823 GN=CFB PE=4 SV=1	Complement C2	CFB	complement factor B	0.90375	1.00534	0.00767679	-0.122648	4.28723e+06	4.31011e+06	4.17284e+06	4.33523e+06	345154	478218	-22873.8
127	171	I3LR43	ENSSSCP00000026575	ENSSSCG00000002868	100511084	tr|I3LR43|I3LR43_PIG	Peptidase D OS=Sus scrofa OX=9823 GN=PEPD PE=1 SV=2	Peptidase D	PEPD	peptidase D	0.93243	1.00511	0.00735905	-0.085981	18714.6	18810.3	18216.8	18906.2	1734.21	3063.08	-95.7055
128	44	F1SH96	ENSSSCP00000012202	ENSSSCG00000011451	100157235	tr|F1SH96|F1SH96_PIG	Inter-alpha-trypsin inhibitor heavy chain 3 OS=Sus scrofa OX=9823 GN=ITIH3 PE=1 SV=5	Inter-alpha-trypsin inhibitor heavy chain 3	ITIH3	inter-alpha-trypsin inhibitor heavy chain 3	0.98659	1.00092	0.0013224	-0.0170421	592398	592941	577478	581789	88113.3	48963.8	-543.25
129	41	A0A481BLI9	ENSSSCP00000010766	ENSSSCG00000010093	100155945	tr|A0A481BLI9|A0A481BLI9_PIG	Heparin cofactor 2 OS=Sus scrofa OX=9823 GN=SERPIND1 PE=3 SV=1	Heparin cofactor 2	SERPIND1	serpin family D member 1	0.99465	0.999683	-0.000457075	0.00679304	1.69852e+06	1.69798e+06	1.63429e+06	1.70687e+06	126830	215982	538.041
130	109	I3LQ17	ENSSSCP00000026195	ENSSSCG00000024402		tr|I3LQ17|I3LQ17_PIG	Alpha-2-macroglobulin OS=Sus scrofa OX=9823 PE=3 SV=4	Alpha-2-macroglobulin		novel gene	0.931	0.992551	-0.0107866	0.0878103	660596	655675	701386	626891	124157	126440	4920.68
131	157	A0A5G2QIE9	ENSSSCP00000064200	ENSSSCG00000023686	397419	tr|A0A5G2QIE9|A0A5G2QIE9_PIG	Transthyretin OS=Sus scrofa OX=9823 GN=TTR PE=3 SV=1	Transthyretin	TTR	transthyretin	0.91464	0.990919	-0.0131606	0.108703	32801	32503.2	32738.1	33998.8	7018.93	5081.06	297.859
132	90	A0A481BCM9	ENSSSCP00000069906	ENSSSCG00000006355	100153243	tr|A0A481BCM9|A0A481BCM9_PIG	Apolipoprotein A-II OS=Sus scrofa OX=9823 GN=APOA2 PE=3 SV=1	Apolipoprotein A-II	APOA2	apolipoprotein A2	0.91727	0.987994	-0.0174253	0.105342	604612	597353	496046	655837	185102	114969	7258.74
133	196	A0A900PSZ4	ENSSSCP00000033396	ENSSSCG00000004687	110255236	tr|A0A900PSZ4|A0A900PSZ4_PIG	Beta-2-microglobulin OS=Sus scrofa OX=9823 GN=B2M PE=3 SV=1	Beta-2-microglobulin	B2M	beta-2-microglobulin	0.62727	0.983275	-0.0243328	0.494016	32173.4	31635.3	32261.8	31742.7	2838.59	1951.01	538.092
134	66	F1S682	ENSSSCP00000016471	ENSSSCG00000015535	100620285	tr|F1S682|F1S682_PIG	Sulfhydryl oxidase OS=Sus scrofa OX=9823 GN=QSOX1 PE=3 SV=2	Sulfhydryl oxidase	QSOX1	quiescin sulfhydryl oxidase 1	0.67013	0.978626	-0.0311704	0.433042	360132	352435	364110	368139	26580.1	49528.8	7697.45
135	87	I3LRJ4	ENSSSCP00000026729	ENSSSCG00000023693	396954	tr|I3LRJ4|I3LRJ4_PIG	Protein C, inactivator of coagulation factors Va and VIIIa OS=Sus scrofa OX=9823 GN=PROC PE=4 SV=3	Protein C, inactivator of coagulation factors Va and VIIIa	PROC	protein C, inactivator of coagulation factors Va and VIIIa	0.70782	0.972526	-0.0401916	0.380781	462116	449419	462990	426085	58746.4	87557	12696.3
136	114	A0A287AFQ4	ENSSSCP00000042850	ENSSSCG00000005840	100037955	tr|A0A287AFQ4|A0A287AFQ4_PIG	Complement C8 gamma chain OS=Sus scrofa OX=9823 GN=C8G PE=4 SV=2	Complement C8 gamma chain	C8G	complement C8 gamma chain	0.64024	0.968794	-0.0457382	0.475372	48566.1	47050.5	48324.2	43771.8	6379.72	7806.53	1515.55
137	20	A0A287AHK1	ENSSSCP00000043366	ENSSSCG00000027609	448964	tr|A0A287AHK1|A0A287AHK1_PIG	Vitamin D-binding protein OS=Sus scrofa OX=9823 GN=GC PE=4 SV=2	Vitamin D-binding protein	GC	GC vitamin D binding protein	0.61152	0.966997	-0.0484167	0.516894	6.90307e+06	6.67525e+06	6.97065e+06	6.7796e+06	1.1383e+06	804293	227822
138	98	A0A287BJ64	ENSSSCP00000056197	ENSSSCG00000007642	100519648	tr|A0A287BJ64|A0A287BJ64_PIG	Alpha-2-glycoprotein 1, zinc-binding OS=Sus scrofa OX=9823 GN=AZGP1 PE=3 SV=1	Alpha-2-glycoprotein 1, zinc-binding	AZGP1	alpha-2-glycoprotein 1, zinc-binding	0.29178	0.947382	-0.0779822	1.08607	198579	188130	207243	187327	26274.4	15337.9	10448.9
139	27	A0A5G2QUE0	ENSSSCP00000067774	ENSSSCG00000015493	100125972	tr|A0A5G2QUE0|A0A5G2QUE0_PIG	Antithrombin-III OS=Sus scrofa OX=9823 GN=SERPINC1 PE=1 SV=1	Antithrombin-III	SERPINC1	serpin family C member 1	0.148	0.94669	-0.079036	1.51156	8.91164e+06	8.43656e+06	8.97187e+06	8.24499e+06	457738	882217	475079
140	42	F1S133	ENSSSCP00000009744	ENSSSCG00000009138	100516921	tr|F1S133|F1S133_PIG	Complement factor I OS=Sus scrofa OX=9823 GN=CFI PE=4 SV=3	Complement factor I	CFI	complement factor I	0.39239	0.94097	-0.0877788	0.876334	641812	603926	637411	601264	90617.6	102366	37885.9
141	179	A0A286ZSX6	ENSSSCP00000034747	ENSSSCG00000038204		tr|A0A286ZSX6|A0A286ZSX6_PIG	Ig-like domain-containing protein OS=Sus scrofa OX=9823 PE=4 SV=2	Ig-like domain-containing protein		novel gene	0.65053	0.938154	-0.0921032	0.460701	117931	110638	112309	99473.9	30653.7	39581.6	7293.57
142	104	A0A075B7H9	ENSSSCP00000029121	ENSSSCG00000048391		tr|A0A075B7H9|A0A075B7H9_PIG	Ig-like domain-containing protein OS=Sus scrofa OX=9823 PE=4 SV=7	Ig-like domain-containing protein		novel gene	0.51005	0.936132	-0.0952159	0.672115	573031	536433	527038	519130	163523	53952.4	36598.2
143	31	A0A286ZUY9	ENSSSCP00000035419	ENSSSCG00000004001	100516980	tr|A0A286ZUY9|A0A286ZUY9_PIG	Alpha-1-B glycoprotein OS=Sus scrofa OX=9823 GN=A1BG PE=4 SV=2	Alpha-1-B glycoprotein	A1BG	alpha-1-B glycoprotein	0.21527	0.935997	-0.0954244	1.28445	1.35127e+07	1.26479e+07	1.3674e+07	1.21411e+07	994448	1.88276e+06	864859
144	61	F1S788	ENSSSCP00000004152	ENSSSCG00000003835	100037953	tr|F1S788|F1S788_PIG	Complement C8 alpha chain OS=Sus scrofa OX=9823 GN=C8A PE=3 SV=3	Complement C8 alpha chain	C8A	complement C8 alpha chain	0.30856	0.934131	-0.0983027	1.04789	473258	442086	471795	419693	64898.3	68101.6	31172.9
145	167	F1S8V7	ENSSSCP00000011235	ENSSSCG00000010545	100157984	tr|F1S8V7|F1S8V7_PIG	Carboxypeptidase N catalytic chain OS=Sus scrofa OX=9823 GN=CPN1 PE=1 SV=1	Carboxypeptidase N catalytic chain	CPN1	carboxypeptidase N subunit 1	0.64136	0.930866	-0.103355	0.473771	28734.7	26748.2	25200.7	30770.2	8367.04	10286.4	1986.55
146	1	A0A287AMK0	ENSSSCP00000045270	ENSSSCG00000008948	396960	tr|A0A287AMK0|A0A287AMK0_PIG	Albumin OS=Sus scrofa OX=9823 GN=ALB PE=4 SV=2	Albumin	ALB	albumin	4.6439e-05	0.919089	-0.121724	5.32256	1.23108e+09	1.13147e+09	1.22893e+09	1.14112e+09	3.47854e+07	4.78775e+07	9.96083e+07
147	30	F1SCF0	ENSSSCP00000002681	ENSSSCG00000038515	397688	tr|F1SCF0|F1SCF0_PIG	Alpha-1-antitrypsin OS=Sus scrofa OX=9823 GN=SERPINA1 PE=3 SV=2	Alpha-1-antitrypsin	SERPINA1	serpin family A member 1	0.41974	0.919017	-0.121837	0.825777	5.58058e+06	5.12865e+06	5.72783e+06	5.18954e+06	775916	1.54698e+06	451933
148	190	I3LQQ6	ENSSSCP00000026436	ENSSSCG00000025698	396945	tr|I3LQQ6|I3LQQ6_PIG	Serpin family E member 1 OS=Sus scrofa OX=9823 GN=SERPINE1 PE=3 SV=4	Serpin family E member 1	SERPINE1	serpin family E member 1	0.64571	0.914599	-0.128789	0.467563	1777.5	1625.7	1624.32	1600.88	718.758	733.114	151.801
149	28	A0A8W4FPY4	ENSSSCP00000081019	ENSSSCG00000011801	100152095	tr|A0A8W4FPY4|A0A8W4FPY4_PIG	Histidine rich glycoprotein OS=Sus scrofa OX=9823 GN=HRG PE=4 SV=1	Histidine rich glycoprotein	HRG	histidine rich glycoprotein	0.2816	0.913207	-0.130987	1.11002	7.66384e+06	6.99867e+06	7.41534e+06	7.10418e+06	1.37133e+06	1.30781e+06	665170
150	85	A0A075B7I5	ENSSSCP00000029645	ENSSSCG00000031037		tr|A0A075B7I5|A0A075B7I5_PIG	Ig-like domain-containing protein OS=Sus scrofa OX=9823 PE=4 SV=4	Ig-like domain-containing protein		novel gene	0.34762	0.902514	-0.14798	0.964411	780626	704525	703530	681831	233799	87201.4	76100.5
151	86	F1SJW8	ENSSSCP00000014011	ENSSSCG00000013181	100144304	tr|F1SJW8|F1SJW8_PIG	Plasma protease C1 inhibitor OS=Sus scrofa OX=9823 GN=SERPING1 PE=3 SV=1	Plasma protease C1 inhibitor	SERPING1	serpin family G member 1	0.56066	0.902306	-0.148311	0.592843	394814	356243	356860	311514	87195.7	186350	38571
152	46	I3L638	ENSSSCP00000019489	ENSSSCG00000027801	397192	tr|I3L638|I3L638_PIG	Vitronectin OS=Sus scrofa OX=9823 GN=VTN PE=4 SV=3	Vitronectin	VTN	vitronectin	0.12751	0.897006	-0.156811	1.59773	30338.2	27213.5	30003	28477.1	3281.39	5242.11	3124.66
153	71	A0A286ZUL8	ENSSSCP00000035155	ENSSSCG00000053814		tr|A0A286ZUL8|A0A286ZUL8_PIG	Ig-like domain-containing protein OS=Sus scrofa OX=9823 PE=4 SV=1	Ig-like domain-containing protein		novel gene	0.30178	0.896373	-0.157828	1.06312	286207	256548	271768	238075	73703.1	48483.9	29658.6
154	166	F1RJ93	ENSSSCP00000006818	ENSSSCG00000006395	100515893	tr|F1RJ93|F1RJ93_PIG	Transgelin OS=Sus scrofa OX=9823 GN=TAGLN2 PE=1 SV=3	Transgelin	TAGLN2	transgelin 2	0.75366	0.893559	-0.162366	0.318655	5999.62	5361.01	4622.3	3113.16	4585.36	4374.66	638.607
155	73	F1SN71	ENSSSCP00000029018	ENSSSCG00000005485	397593	tr|F1SN71|F1SN71_PIG	Protein AMBP OS=Sus scrofa OX=9823 GN=AMBP PE=3 SV=4	Protein AMBP	AMBP	alpha-1-microglobulin/bikunin precursor	0.06793	0.89249	-0.164091	1.94217	1.79495e+06	1.60198e+06	1.87492e+06	1.59245e+06	231244	212724	192975
156	138	A0A8W4F6C3	ENSSSCP00000074721	ENSSSCG00000053058		tr|A0A8W4F6C3|A0A8W4F6C3_PIG	C-X-C motif chemokine OS=Sus scrofa OX=9823 PE=3 SV=1	C-X-C motif chemokine		novel gene	0.25973	0.889485	-0.168957	1.16374	593107	527560	573001	538376	101205	146568	65546.9
157	194	F1SBS2	ENSSSCP00000007201	ENSSSCG00000006751	100156436	tr|F1SBS2|F1SBS2_PIG	Suppressor of IKBKE 1 OS=Sus scrofa OX=9823 GN=SIKE1 PE=3 SV=2	Suppressor of IKBKE 1	SIKE1	suppressor of IKBKE 1	0.70247	0.885437	-0.175538	0.388132	3219.15	2850.36	2494.17	2391.82	2424.84	1774.42	368.795
158	70	F1SRC8	ENSSSCP00000041870	ENSSSCG00000011299	100620511	tr|F1SRC8|F1SRC8_PIG	C-type lectin domain family 3 member B OS=Sus scrofa OX=9823 GN=CLEC3B PE=4 SV=1	C-type lectin domain family 3 member B	CLEC3B	C-type lectin domain family 3 member B	0.00109	0.885209	-0.17591	3.88169	687842	608884	692138	606832	42582.7	48211.6	78958.3
159	182	A0A287AE51	ENSSSCP00000042093	ENSSSCG00000032237		tr|A0A287AE51|A0A287AE51_PIG	Ig-like domain-containing protein OS=Sus scrofa OX=9823 PE=4 SV=3	Ig-like domain-containing protein		novel gene	0.53364	0.884924	-0.176375	0.634651	758863	671536	764193	672813	302882	312403	87326.9
160	133	A0A287BAB3	ENSSSCP00000053484	ENSSSCG00000037913		tr|A0A287BAB3|A0A287BAB3_PIG	Ig-like domain-containing protein OS=Sus scrofa OX=9823 PE=4 SV=2	Ig-like domain-containing protein		novel gene	0.54976	0.882463	-0.180393	0.609573	40303.5	35566.3	46925.7	32461.8	16081.4	18582.7	4737.17
161	146	A0A287AVQ5	ENSSSCP00000048219	ENSSSCG00000001411	692188	tr|A0A287AVQ5|A0A287AVQ5_PIG	Apolipoprotein M OS=Sus scrofa OX=9823 GN=APOM PE=3 SV=1	Apolipoprotein M	APOM	apolipoprotein M	0.322	0.87748	-0.188562	1.01836	99085.6	86945.6	89687.2	83238.2	23156.4	29747.3	12139.9
162	72	I3LF89	ENSSSCP00000022729	ENSSSCG00000025128	100627569	tr|I3LF89|I3LF89_PIG	Carboxypeptidase N subunit 2 OS=Sus scrofa OX=9823 GN=CPN2 PE=4 SV=2	Carboxypeptidase N subunit 2	CPN2	carboxypeptidase N subunit 2	0.01145	0.874799	-0.192976	2.8156	415672	363629	409671	356279	37933.9	44468.7	52042.4
163	132	Q29052	ENSSSCP00065049006	ENSSSCG00000011450	396963	sp|Q29052|ITIH1_PIG	Inter-alpha-trypsin inhibitor heavy chain H1 OS=Sus scrofa OX=9823 GN=ITIH1 PE=2 SV=1	Inter-alpha-trypsin inhibitor heavy chain H1	ITIH1	inter-alpha-trypsin inhibitor heavy chain 1	0.00129	0.869432	-0.201856	3.80895	176025	153041	176423	153018	12852.9	14103	22983.2
164	5	A0A5G2QCL1	ENSSSCP00000061845	ENSSSCG00000001427	445467	tr|A0A5G2QCL1|A0A5G2QCL1_PIG	Uncharacterized protein OS=Sus scrofa OX=9823 PE=4 SV=1	Uncharacterized protein	C4A	complement C4A	0.25154	0.86721	-0.205546	1.1847	2.8287e+06	2.45307e+06	2.91426e+06	2.11754e+06	235616	974560	375622
165	149	A0A5G2R952	ENSSSCP00000072854	ENSSSCG00000023301	100627330	tr|A0A5G2R952|A0A5G2R952_PIG	Coagulation factor XIII B chain OS=Sus scrofa OX=9823 GN=F13B PE=4 SV=1	Coagulation factor XIII B chain	F13B	coagulation factor XIII B chain	0.01226	0.864295	-0.210405	2.78346	38183.8	33002.1	39553.3	31389.8	3585.64	4669.01	5181.75
166	113	P27917	ENSSSCP00000015993	ENSSSCG00000015069	406187	sp|P27917|APOC3_PIG	Apolipoprotein C-III OS=Sus scrofa OX=9823 GN=APOC3 PE=1 SV=2	Apolipoprotein C-III	APOC3	apolipoprotein C3	0.2946	0.857649	-0.22154	1.07953	1.44289e+06	1.23749e+06	1.3125e+06	1.14294e+06	529332	286027	205397
167	39	F1RZN7	ENSSSCP00000016742	ENSSSCG00000015799	397144	tr|F1RZN7|F1RZN7_PIG	Kallikrein B1 OS=Sus scrofa OX=9823 GN=KLKB1 PE=4 SV=3	Kallikrein B1	KLKB1	kallikrein B1	0.00093	0.84811	-0.237676	3.95336	1.78938e+06	1.51759e+06	1.76748e+06	1.52633e+06	66866.1	206864	271788
168	23	F1RUM4	ENSSSCP00000011867	ENSSSCG00000011128	396937	tr|F1RUM4|F1RUM4_PIG	Inter-alpha-trypsin inhibitor heavy chain 2 OS=Sus scrofa OX=9823 GN=ITIH2 PE=3 SV=4	Inter-alpha-trypsin inhibitor heavy chain 2	ITIH2	inter-alpha-trypsin inhibitor heavy chain 2	0.02899	0.837104	-0.256522	2.37303	3.47829e+06	2.91169e+06	3.63309e+06	2.98526e+06	496367	568961	566601
169	18	A0A287B3S3	ENSSSCP00000050745	ENSSSCG00000011450	396963	tr|A0A287B3S3|A0A287B3S3_PIG	Inter-alpha-trypsin inhibitor heavy chain 1 OS=Sus scrofa OX=9823 GN=ITIH1 PE=3 SV=3	Inter-alpha-trypsin inhibitor heavy chain 1	ITIH1	inter-alpha-trypsin inhibitor heavy chain 1	9.3251e-05	0.829215	-0.270181	4.99797	400842	332384	402152	334248	30881.6	30371.5	68457.6
170	120	I3LBK0	ENSSSCP00000021421	ENSSSCG00000058776		tr|I3LBK0|I3LBK0_PIG	Ig-like domain-containing protein OS=Sus scrofa OX=9823 PE=4 SV=3	Ig-like domain-containing protein		novel gene	0.59428	0.820084	-0.286156	0.542271	743423	609670	702895	408201	481456	613663	133753
171	74	F1SCD0	ENSSSCP00000002691	ENSSSCG00000054220	396685	tr|F1SCD0|F1SCD0_PIG	Serpin domain-containing protein OS=Sus scrofa OX=9823 GN=LOC396685 PE=3 SV=3	Serpin domain-containing protein	LOC396685	serpin A3-8	0.06575	0.815733	-0.293831	1.95934	5.00291e+06	4.08104e+06	4.20731e+06	4.22094e+06	1.33375e+06	659391	921871
172	151	F1SFI6	ENSSSCP00000012571	ENSSSCG00000011800	100517609	tr|F1SFI6|F1SFI6_PIG	Fetuin B OS=Sus scrofa OX=9823 GN=FETUB PE=4 SV=3	Fetuin B	FETUB	fetuin B	0.58607	0.795756	-0.329602	0.554489	9851.44	7839.34	6932.02	6242.62	9579.23	6317.93	2012.1
173	34	F1SCC9	ENSSSCP00000002692	ENSSSCG00000002483	106504545	tr|F1SCC9|F1SCC9_PIG	Serpin domain-containing protein OS=Sus scrofa OX=9823 GN=LOC106504545 PE=3 SV=3	Serpin domain-containing protein	LOC106504545	serpin A3-8	0.17806	0.792165	-0.336128	1.40153	2.29037e+06	1.81435e+06	2.27509e+06	1.44662e+06	824989	687723	476019
174	169	Q0Z8R0	ENSSSCP00000053827	ENSSSCG00000037360	733672	tr|Q0Z8R0|Q0Z8R0_PIG	Cystatin C OS=Sus scrofa OX=9823 GN=CST3 PE=2 SV=1	Cystatin C	CST3	cystatin C	0.12754	0.789197	-0.341543	1.59761	15622.1	12328.9	15512.7	13581	3643.22	5405.32	3293.18
175	4	P09571	ENSSSCP00050011205	ENSSSCG00000011640	396996	sp|P09571|TRFE_PIG	Serotransferrin OS=Sus scrofa OX=9823 GN=TF PE=1 SV=2	Serotransferrin	TF	transferrin	2.1153e-05	0.788416	-0.342971	5.69544	8.87624e+07	6.99817e+07	8.55353e+07	6.76635e+07	7.76732e+06	6.95723e+06	1.87807e+07
176	144	F6PSJ3	ENSSSCP00000003341	ENSSSCG00000003086	100381252	tr|F6PSJ3|F6PSJ3_PIG	Apolipoprotein C-II OS=Sus scrofa OX=9823 GN=APOC2 PE=3 SV=1	Apolipoprotein C-II	APOC2	apolipoprotein C2	0.013	0.78458	-0.350007	2.75634	162699	127650	167337	126916	36837.8	16119.4	35048.5
177	125	A0A287BRF1	ENSSSCP00000059022	ENSSSCG00000035336	110258309	tr|A0A287BRF1|A0A287BRF1_PIG	C1q domain-containing protein OS=Sus scrofa OX=9823 GN=LOC110258309 PE=4 SV=1	C1q domain-containing protein	LOC110258309	protein HP-20 homolog	0.00258	0.779146	-0.360034	3.49629	457113	356158	465837	354572	45961.3	78899.8	100955
178	143	A0A286ZQJ9	ENSSSCP00000033733	ENSSSCG00000034188	110258310	tr|A0A286ZQJ9|A0A286ZQJ9_PIG	C1q domain-containing protein OS=Sus scrofa OX=9823 GN=LOC110258310 PE=4 SV=1	C1q domain-containing protein	LOC110258310	hibernation-associated plasma protein HP-27-like	0.00395	0.773157	-0.371168	3.30367	739445	571707	755626	548149	69519	144729	167738
179	130	A0A8W4FEK6	ENSSSCP00000077746	ENSSSCG00000059531		tr|A0A8W4FEK6|A0A8W4FEK6_PIG	Ig-like domain-containing protein OS=Sus scrofa OX=9823 PE=4 SV=1	Ig-like domain-containing protein		novel gene	0.00021	0.768372	-0.380124	4.62979	330379	253854	317058	261743	44041	28150	76525.2
180	80	F1SCF1	ENSSSCP00000002680	ENSSSCG00000002475	396736	tr|F1SCF1|F1SCF1_PIG	Serpin family A member 6 OS=Sus scrofa OX=9823 GN=SERPINA6 PE=3 SV=3	Serpin family A member 6	SERPINA6	serpin family A member 6	0.04934	0.763504	-0.389293	2.10771	567708	433447	516619	430958	184609	80600.2	134261
181	188	A0A5G2QY75	ENSSSCP00000063164	ENSSSCG00000017296	613133	tr|A0A5G2QY75|A0A5G2QY75_PIG	Angiotensin-converting enzyme OS=Sus scrofa OX=9823 GN=ACE PE=1 SV=2	Angiotensin-converting enzyme	ACE	angiotensin I converting enzyme (peptidyl-dipeptidase A) 1	0.08817	0.752853	-0.40956	1.80288	10666.8	8030.56	11383.3	9263.88	1781.46	4267.13	2636.28
182	84	A0A8W4FRI5	ENSSSCP00000081261	ENSSSCG00000053053		tr|A0A8W4FRI5|A0A8W4FRI5_PIG	Ig-like domain-containing protein OS=Sus scrofa OX=9823 PE=4 SV=1	Ig-like domain-containing protein		novel gene	0.0499	0.741934	-0.430636	2.10193	7.05399e+06	5.2336e+06	5.94029e+06	4.90233e+06	2.14717e+06	1.70006e+06	1.82039e+06
183	89	Q68RU1	ENSSSCP00000000424	ENSSSCG00000000398	445462	tr|Q68RU1|Q68RU1_PIG	Ovarian and testicular apolipoprotein N OS=Sus scrofa OX=9823 GN=ApoN PE=2 SV=1	Ovarian and testicular apolipoprotein	APOF	apolipoprotein F	0.00599	0.724555	-0.464833	3.1144	922763	668593	876034	665280	226775	123195	254171
184	91	F1SC80	ENSSSCP00000011168	ENSSSCG00000010479	397124	tr|F1SC80|F1SC80_PIG	Retinol-binding protein OS=Sus scrofa OX=9823 GN=RBP4 PE=3 SV=1	Retinol-binding protein	RBP4	retinol binding protein 4	0.00029	0.711578	-0.490906	4.47839	758968	540065	794936	557165	86185.6	128314	218903
185	108	A0A5K1UZA2	ENSSSCP00000019414	ENSSSCG00000023333	396881	tr|A0A5K1UZA2|A0A5K1UZA2_PIG	Ficolin 2 OS=Sus scrofa OX=9823 GN=FCN2 PE=4 SV=1	Ficolin 2	FCN2	ficolin 2	0.00555	0.676846	-0.5631	3.14919	265388	179627	221820	181148	79178.7	33867.4	85761.3
186	106	F1S3H9	ENSSSCP00000014528	ENSSSCG00000013665	100517145	tr|F1S3H9|F1S3H9_PIG	Complement C3 OS=Sus scrofa OX=9823 GN=LOC100517145 PE=4 SV=3	Complement C3	C3 (LOC100517145)	complement C3	0.00054	0.675207	-0.566598	4.19806	127851	86325.7	122767	86898.3	29607.1	10091.2	41525
187	117	A0A287B5G0	ENSSSCP00000051729	ENSSSCG00000061405		tr|A0A287B5G0|A0A287B5G0_PIG	Ig-like domain-containing protein OS=Sus scrofa OX=9823 PE=4 SV=3	Ig-like domain-containing protein		novel gene	0.2766	0.665891	-0.586643	1.12203	1.61466e+06	1.07519e+06	1.87987e+06	785862	1.16408e+06	978074	539473
188	58	F1SFI7	ENSSSCP00000012570	ENSSSCG00000011799	397585	tr|F1SFI7|F1SFI7_PIG	Alpha-2-HS-glycoprotein OS=Sus scrofa OX=9823 GN=AHSG PE=4 SV=3	Alpha-2-HS-glycoprotein	AHSG	alpha 2-HS glycoprotein	9.6172e-06	0.663159	-0.592573	6.07762	9.24926e+06	6.13373e+06	9.13248e+06	6.0428e+06	1.18383e+06	1.10741e+06	3.11553e+06
189	155	A0A480P2B4	ENSSSCP00000040778	ENSSSCG00000002481	100153513	tr|A0A480P2B4|A0A480P2B4_PIG	Plasma serine protease inhibitor preproprotein OS=Sus scrofa OX=9823 GN=SERPINA5 PE=3 SV=1	Plasma serine protease inhibitor preproprotein	SERPINA5	serpin family A member 5	0.03221	0.631774	-0.66252	2.32128	12185.6	7698.56	11332.5	7319.69	2333.35	5649.85	4487.07
190	56	F1SN68	ENSSSCP00000005884	ENSSSCG00000005488	396901	tr|F1SN68|F1SN68_PIG	Alpha-1-acid glycoprotein OS=Sus scrofa OX=9823 GN=ORM1 PE=3 SV=1	Alpha-1-acid glycoprotein	ORM1	orosomucoid 1	0.01783	0.603577	-0.72839	2.60704	3.88131e+06	2.34267e+06	4.02208e+06	1.843e+06	1.57123e+06	1.00719e+06	1.53864e+06
191	101	A0A8W4FJA1	ENSSSCP00000079403	ENSSSCG00000058302		tr|A0A8W4FJA1|A0A8W4FJA1_PIG	Ig-like domain-containing protein OS=Sus scrofa OX=9823 PE=4 SV=1	Ig-like domain-containing protein		novel gene	0.34127	0.569792	-0.811493	0.977511	952164	542535	399626	429734	1.3087e+06	208215	409629
192	121	Q6PP07	ENSSSCP00000045756	ENSSSCG00000039103	397660	tr|Q6PP07|Q6PP07_PIG	Adiponectin OS=Sus scrofa OX=9823 GN=ADIPOQ PE=2 SV=1	Adiponectin	ADIPOQ	adiponectin, C1Q and collagen domain containing	5.2675e-06	0.552472	-0.856026	6.3759	409674	226333	402144	198702	61156	67294.7	183340
193	10	A0A287A042	ENSSSCP00000037102	ENSSSCG00000034639	102160115	tr|A0A287A042|A0A287A042_PIG	Maltase-glucoamylase OS=Sus scrofa OX=9823 GN=MGAM PE=3 SV=1	Maltase-glucoamylase	MGAM	maltase-glucoamylase	3.0971e-07	0.547901	-0.868012	7.86915	1.36768e+06	749352	1.38918e+06	725615	218867	117639	618324
194	115	F1S9H7	ENSSSCP00000009234	ENSSSCG00000008661		tr|F1S9H7|F1S9H7_PIG	Ig-like domain-containing protein OS=Sus scrofa OX=9823 PE=4 SV=3	Ig-like domain-containing protein		novel gene	0.00228	0.545984	-0.873071	3.55204	394470	215374	354062	231089	154563	39150.9	179096
195	154	A0A480YJR0	ENSSSCP00000049928	ENSSSCG00000011147	733634	tr|A0A480YJR0|A0A480YJR0_PIG	Aldo-keto reductase family 1 member C1 OS=Sus scrofa OX=9823 GN=AKR1C1 PE=3 SV=1	Aldo-keto reductase family 1 member C1	AKR1C1	aldo-keto reductase family 1, member C1	0.16921	0.532007	-0.910482	1.43223	104076	55369.3	49415.1	62360.7	103627	28752.7	48706.9
196	105	A0A287BMT4	ENSSSCP00000057816	ENSSSCG00000046518		tr|A0A287BMT4|A0A287BMT4_PIG	Ig-like domain-containing protein OS=Sus scrofa OX=9823 PE=4 SV=2	Ig-like domain-containing protein		novel gene	3.9226e-07	0.526335	-0.925946	7.73831	1.03124e+06	542778	1.01415e+06	581898	160494	118686	488462
197	141	A0A8W4FGI9	ENSSSCP00000077429	ENSSSCG00000052834		tr|A0A8W4FGI9|A0A8W4FGI9_PIG	Ig-like domain-containing protein OS=Sus scrofa OX=9823 PE=4 SV=1	Ig-like domain-containing protein		novel gene	0.03809	0.472411	-1.08189	2.23814	46191	21821.1	36145	19269.2	33755.8	6791.43	24369.8
198	43	F1SJT7	ENSSSCP00000015992	ENSSSCG00000040689	397681	tr|F1SJT7|F1SJT7_PIG	Apolipoprotein A4 OS=Sus scrofa OX=9823 GN=APOA4 PE=3 SV=4	Apolipoprotein A4	APOA4	apolipoprotein A4	1.1948e-07	0.431863	-1.21135	8.40964	1.34653e+06	581516	1.33826e+06	627580	245063	150655	765013
199	205	A0A8W4FLI2	ENSSSCP00000080067	ENSSSCG00000037214		tr|A0A8W4FLI2|A0A8W4FLI2_PIG	Immunoglobulin V-set domain-containing protein OS=Sus scrofa OX=9823 PE=4 SV=1	Immunoglobulin V-set domain-containing protein		novel gene	2.5447e-07	0.42665	-1.22888	7.97889	62915.8	26843	60988.8	27349.4	7913.91	11906.6	36072.8
200	168	A0A2C9F385	ENSSSCP00000011571	ENSSSCG00000010853	397639	tr|A0A2C9F385|A0A2C9F385_PIG	Epoxide hydrolase OS=Sus scrofa OX=9823 GN=EPHX1 PE=3 SV=1	Epoxide hydrolase	EPHX1	epoxide hydrolase 1	0.06839	0.336681	-1.57054	1.93866	12676.3	4267.87	7423.64	2647.62	13157.2	3873.48	8408.43
201	52	F1SN92	ENSSSCP00000005870	ENSSSCG00000005474	396739	tr|F1SN92|F1SN92_PIG	Epididymal-specific lipocalin-9 isoform X1 OS=Sus scrofa OX=9823 GN=SAL1 PE=3 SV=1	Epididymal-specific lipocalin-9 isoform X1	SAL1	salivary lipocalin	0.12354	0.333761	-1.58311	1.61573	9.14095e+06	3.05089e+06	4.04649e+06	2.1084e+06	1.16394e+07	2.56787e+06	6.09006e+06
202	96	I3L5K0	ENSSSCP00000019299	ENSSSCG00000015332	100048952	tr|I3L5K0|I3L5K0_PIG	Paraoxonase OS=Sus scrofa OX=9823 GN=PON1 PE=1 SV=3	Paraoxonase	PON1	paraoxonase 1	3.9852e-06	0.285898	-1.80643	6.51614	307750	87985.1	262126	85456	103194	26935.4	219764
203	178	F1STC2	ENSSSCP00000025470	ENSSSCG00000039102		tr|F1STC2|F1STC2_PIG	Ig-like domain-containing protein OS=Sus scrofa OX=9823 PE=4 SV=4	Ig-like domain-containing protein		novel gene	0.00213	0.273202	-1.87196	3.58168	16652.4	4549.47	16018.9	3149.91	9782.53	4299.66	12103
204	53	A0A5G2RD43	ENSSSCP00000068609	ENSSSCG00000017383	110256000	tr|A0A5G2RD43|A0A5G2RD43_PIG	Amine oxidase OS=Sus scrofa OX=9823 GN=LOC110256000 PE=3 SV=1	Amine oxidase	LOC110256000	membrane primary amine oxidase-like	0.00046	0.26142	-1.93556	4.26939	919354	240338	987223	120166	454255	215867	679016
205	174	P79263	ENSSSCP00050029004	ENSSSCG00000011453	396799	sp|P79263|ITIH4_PIG	Inter-alpha-trypsin inhibitor heavy chain H4 OS=Sus scrofa OX=9823 GN=ITIH4 PE=1 SV=1	Inter-alpha-trypsin inhibitor heavy chain H4	ITIH4	inter-alpha-trypsin inhibitor heavy chain 4	0.00026	0.0533324	-4.22885	4.52123	290350	15485.1	261876	15554.8	192092	7748.55	274865

## Sheet: 2. DRPs
Row	Index	UniProt ID	Ensemble Prot ID	Ensembl ID	Entrez ID	Peak Name	Group	Protein Name	Gene Symbol	Gene Name	p-value	Fold Change	Log2FoldChange	t-value	Mean Non vacinated	Mean Vaccinated	Median 1	Median 2	Sigma 1	Sigma 2	Delta
1	184	A0A5G2QNY2	ENSSSCP00000063793	ENSSSCG00000053313	100144483	tr|A0A5G2QNY2|A0A5G2QNY2_PIG	Protegrin-1 OS=Sus scrofa OX=9823 GN=NPG1 PE=3 SV=1	Protegrin-1	NPG1	protegrin 1	1.2481e-06	3.41374	1.77135	-7.11483	3612.5	12332.1	3325.34	11936.2	1099.36	3716.35	-8719.62
2	107	F1RX36	ENSSSCP00000009602	ENSSSCG00000008998	100626178	tr|F1RX36|F1RX36_PIG	Fibrinogen alpha chain OS=Sus scrofa OX=9823 GN=FGA PE=1 SV=4	Fibrinogen alpha chain	FGA	fibrinogen alpha chain	2.7824e-10	2.81375	1.49249	-12.4503	125241	352395	120503	347410	20769.3	53827.3	-227155
3	206	F1RI39	ENSSSCP00000003207	ENSSSCG00000002965	100517284	tr|F1RI39|F1RI39_PIG	Actinin alpha 4 OS=Sus scrofa OX=9823 GN=ACTN4 PE=1 SV=3	Actinin alpha 4	ACTN4	actinin alpha 4	0.01925	2.75428	1.46168	-2.57068	3191.1	8789.19	3406.64	6138.99	1603.94	6696.98	-5598.09
4	69	A0A5G2QXT5	ENSSSCP00000069687	ENSSSCG00000060584		tr|A0A5G2QXT5|A0A5G2QXT5_PIG	Ig-like domain-containing protein OS=Sus scrofa OX=9823 PE=4 SV=2	Ig-like domain-containing protein		novel gene	1.5264e-05	2.74374	1.45614	-5.85257	2.50676e+06	6.8779e+06	2.3501e+06	7.25411e+06	1.0113e+06	2.13436e+06	-4.37114e+06
5	187	F1RX37	ENSSSCP00000009601	ENSSSCG00000008997	100514354	tr|F1RX37|F1RX37_PIG	Fibrinogen beta chain OS=Sus scrofa OX=9823 GN=FGB PE=1 SV=4	Fibrinogen beta chain	FGB	fibrinogen beta chain	0.00115	2.57568	1.36495	-3.85785	5233.18	13479	5928.21	13621.3	2881	6114.35	-8245.82
6	65	I3LVD5	ENSSSCP00000028087	ENSSSCG00000028355	397653	tr|I3LVD5|I3LVD5_PIG	Actin gamma 1 OS=Sus scrofa OX=9823 GN=ACTG1 PE=1 SV=1	Actin gamma 1	ACTG1	actin gamma 1	0.00046	2.39863	1.26221	-4.26604	225198	540168	208949	403687	66589.7	223780	-314970
7	203	A0A286ZVJ2	ENSSSCP00000035670	ENSSSCG00000032595	100152555	tr|A0A286ZVJ2|A0A286ZVJ2_PIG	small monomeric GTPase OS=Sus scrofa OX=9823 GN=RAP1B PE=1 SV=1	small monomeric GTPase	RAP1B	RAP1B, member of RAS oncogene family	0.00029	2.24188	1.16471	-4.47926	12888.7	28894.8	12765.2	31153.8	6470.67	9264	-16006.2
8	147	F1SGG3	ENSSSCP00000000266	ENSSSCG00000000251	100049664	tr|F1SGG3|F1SGG3_PIG	Keratin, type II cytoskeletal 1 OS=Sus scrofa OX=9823 GN=KRT1 PE=1 SV=2	Keratin, type II cytoskeletal 1	KRT1	keratin 1	0.02879	2.22024	1.15072	-2.37641	14878.1	33032.9	13455.6	39584.1	7881.7	22836.6	-18154.8
9	45	A0A5G2QRW3	ENSSSCP00000067521	ENSSSCG00000014725	407066	tr|A0A5G2QRW3|A0A5G2QRW3_PIG	Globin family profile domain-containing protein OS=Sus scrofa OX=9823 PE=3 SV=1	Globin family profile domain-containing protein	HBB	hemoglobin, beta	0.00478	2.12556	1.08784	-3.21727	1.05431e+07	2.241e+07	6.66654e+06	2.51821e+07	6.92373e+06	9.3868e+06	-1.18669e+07
10	204	A0A8W4FEL9	ENSSSCP00000077708	ENSSSCG00000061705		tr|A0A8W4FEL9|A0A8W4FEL9_PIG	Ig-like domain-containing protein OS=Sus scrofa OX=9823 PE=4 SV=1	Ig-like domain-containing protein		novel gene	0.00098	2.1121	1.07868	-3.92969	25471.5	53798.3	28340	54525.9	13321	18497.6	-28326.8
11	68	F1RGX4	ENSSSCP00000008517	ENSSSCG00030059018	100737768	tr|F1RGX4|F1RGX4_PIG	Globin family profile domain-containing protein OS=Sus scrofa OX=9823 GN=LOC110259958 PE=3 SV=1	Globin family profile domain-containing protein	LOC100737768	hemoglobin subunit alpha-like	0.00471	2.07042	1.04992	-3.22357	2.41327e+07	4.99648e+07	1.58345e+07	5.02568e+07	1.58514e+07	1.97711e+07	-2.58321e+07
12	193	F1SGI7	ENSSSCP00000000251	ENSSSCG00000000236	100525745	tr|F1SGI7|F1SGI7_PIG	Keratin 75 OS=Sus scrofa OX=9823 GN=KRT75 PE=1 SV=4	Keratin 75	KRT75	keratin 75	0.02085	2.06982	1.0495	-2.53254	13673.7	28302.2	12300.4	33278.7	6405.28	17106	-14628.4
13	95	A0A287AJE3	ENSSSCP00000044010	ENSSSCG00000031595	106504547	tr|A0A287AJE3|A0A287AJE3_PIG	Serpin domain-containing protein OS=Sus scrofa OX=9823 GN=LOC106504547 PE=3 SV=2	Serpin domain-containing protein	LOC106504547	serpin A3-8	0.00055	2.03231	1.02312	-4.18706	473179	961646	483847	820877	191987	315022	-488467
14	67	Q1KS52	ENSSSCP00000008557	ENSSSCG00000008013	397322	tr|Q1KS52|Q1KS52_PIG	Acid-labile subunit OS=Sus scrofa OX=9823 GN=IGFALS PE=2 SV=1	Acid-labile subunit	IGFALS	insulin like growth factor binding protein acid labile subunit	5.737e-07	2.01968	1.01413	-7.53039	223269	450932	215393	440700	23396.7	92696.9	-227664
15	137	F1SMC0	ENSSSCP00000003976	ENSSSCG00000003672	100621359	tr|F1SMC0|F1SMC0_PIG	Adenylyl cyclase-associated protein OS=Sus scrofa OX=9823 GN=CAP1 PE=1 SV=4	Adenylyl cyclase-associated protein	CAP1	cyclase associated actin cytoskeleton regulatory protein 1	0.00072	1.93684	0.953707	-4.06978	5840.11	11311.4	5793.61	12549.9	2497.03	3440.64	-5471.26
16	153	F1RL06	ENSSSCP00000010750	ENSSSCG00000010077	100523213	tr|F1RL06|F1RL06_PIG	Ig-like domain-containing protein OS=Sus scrofa OX=9823 GN=LOC100523213 PE=4 SV=4	Ig-like domain-containing protein	LOC100523213	immunoglobulin lambda-like polypeptide 5	3.1505e-06	1.92474	0.944663	-6.63534	1.31503e+06	2.53109e+06	1.26509e+06	2.59394e+06	263225	516326	-1.21606e+06
17	129	A0A5G2RJJ6	ENSSSCP00000072049	ENSSSCG00000017636	100516395	tr|A0A5G2RJJ6|A0A5G2RJJ6_PIG	Lactoperoxidase OS=Sus scrofa OX=9823 GN=LPO PE=4 SV=1	Lactoperoxidase	LPO	lactoperoxidase	0.00613	1.91637	0.93838	-3.10373	23094.4	44257.6	21188.6	33797.5	7823.48	20093	-21163.2
18	119	F1RFY1	ENSSSCP00000018967	ENSSSCG00000017907	100512494	tr|F1RFY1|F1RFY1_PIG	Profilin OS=Sus scrofa OX=9823 PE=3 SV=3	Profilin	PFN1	profilin 1	0.00063	1.89344	0.921006	-4.12692	87777.8	166202	95960.7	177131	30394.7	51839.2	-78423.8
19	47	A0A287AT48	ENSSSCP00000047273	ENSSSCG00000030371	100153899	tr|A0A287AT48|A0A287AT48_PIG	Serpin domain-containing protein OS=Sus scrofa OX=9823 GN=LOC100153899 PE=3 SV=2	Serpin domain-containing protein	LOC100153899	serpin A3-8	0.00067	1.85783	0.893617	-4.09956	3.22496e+06	5.99142e+06	2.95183e+06	5.69951e+06	1.04233e+06	1.86208e+06	-2.76646e+06
20	163	A0A5G2RBX6	ENSSSCP00000074523	ENSSSCG00000010313	396974	tr|A0A5G2RBX6|A0A5G2RBX6_PIG	Vinculin OS=Sus scrofa OX=9823 GN=VCL PE=1 SV=2	Vinculin	VCL	vinculin	0.00254	1.85246	0.889442	-3.50262	4375.05	8104.6	3687.33	6861.87	1910.42	2772.73	-3729.55
21	17	F1SCD1	ENSSSCP00000002690	ENSSSCG00000062845	100156325	tr|F1SCD1|F1SCD1_PIG	Serpin domain-containing protein OS=Sus scrofa OX=9823 GN=LOC100156325 PE=3 SV=4	Serpin domain-containing protein	LOC100156325	serpin A3-6	0.00423	1.83414	0.875105	-3.27224	2.73934e+06	5.02434e+06	1.92242e+06	5.52611e+06	1.4494e+06	1.66597e+06	-2.285e+06
22	165	Q6YT39	ENSSSCP00000026769	ENSSSCG00000029879	397649	tr|Q6YT39|Q6YT39_PIG	Lactotransferrin OS=Sus scrofa OX=9823 GN=LTF PE=1 SV=1	Lactotransferrin	LTF	lactotransferrin	0.00553	1.76808	0.82218	-3.15039	14750.5	26080	16038.9	26927.8	5002.31	10213	-11329.5
23	175	A0A286ZVN0	ENSSSCP00000035513	ENSSSCG00000031595	106504547	tr|A0A286ZVN0|A0A286ZVN0_PIG	Serpin domain-containing protein OS=Sus scrofa OX=9823 GN=LOC106504547 PE=3 SV=2	Serpin domain-containing protein	LOC106504547	serpin A3-8	0.04787	1.75329	0.810066	-2.12308	2.60303e+06	4.56388e+06	2.24236e+06	3.56315e+06	1.1187e+06	2.69789e+06	-1.96084e+06
24	152	I3L5U6	ENSSSCP00000019396	ENSSSCG00000028758	397303	tr|I3L5U6|I3L5U6_PIG	Lipopolysaccharide-binding protein OS=Sus scrofa OX=9823 GN=LBP PE=3 SV=3	Lipopolysaccharide-binding protein	LBP	lipopolysaccharide binding protein	0.00731	1.74692	0.804813	-3.023	63697.6	111275	65058.1	115654	11352.4	48456.9	-47577
25	201	K7GKR6	ENSSSCP00000028443	ENSSSCG00000004578	406192	tr|K7GKR6|K7GKR6_PIG	Annexin OS=Sus scrofa OX=9823 GN=ANXA2 PE=3 SV=1	Annexin	ANXA2	annexin A2	0.03736	1.74072	0.799682	-2.24779	45321.4	78891.8	58956.1	88465.7	27643.2	38292.8	-33570.4
26	14	A0A287AG13	ENSSSCP00000042786	ENSSSCG00000008595	100523371	tr|A0A287AG13|A0A287AG13_PIG	Apolipoprotein B OS=Sus scrofa OX=9823 GN=APOB PE=4 SV=1	Apolipoprotein B	APOB	apolipoprotein B	5.5343e-08	1.73062	0.791289	-8.86263	397998	688783	403374	685097	48025.9	91971	-290785
27	12	A0A8W4FKJ9	ENSSSCP00000078826	ENSSSCG00000056525		tr|A0A8W4FKJ9|A0A8W4FKJ9_PIG	Ig-like domain-containing protein OS=Sus scrofa OX=9823 PE=4 SV=1	Ig-like domain-containing protein		novel gene	2.2669e-06	1.72507	0.786655	-6.80395	2.95947e+07	5.1053e+07	2.98764e+07	5.34189e+07	4.98192e+06	8.63971e+06	-2.14583e+07
28	173	A0A5G2QEW1	ENSSSCP00000063241	ENSSSCG00000011453	396799	tr|A0A5G2QEW1|A0A5G2QEW1_PIG	Inter-alpha-trypsin inhibitor heavy chain 4 OS=Sus scrofa OX=9823 GN=ITIH4 PE=3 SV=1	Inter-alpha-trypsin inhibitor heavy chain 4	ITIH4	inter-alpha-trypsin inhibitor heavy chain 4	5.2073e-07	1.71194	0.775629	-7.58307	73055.5	125066	75358.7	117516	10147.3	19169.4	-52010.9
29	63	F1RM45	ENSSSCP00000003343	ENSSSCG00000003088	397576	tr|F1RM45|F1RM45_PIG	Apolipoprotein E OS=Sus scrofa OX=9823 GN=APOE PE=3 SV=3	Apolipoprotein E	APOE	apolipoprotein E	7.9603e-11	1.70759	0.771962	-13.4415	640886	1.09437e+06	621156	1.0652e+06	53424.3	92347.6	-453484
30	172	A0A5G2R7M3	ENSSSCP00000073252	ENSSSCG00000011453	396799	tr|A0A5G2R7M3|A0A5G2R7M3_PIG	Inter-alpha-trypsin inhibitor heavy chain 4 OS=Sus scrofa OX=9823 GN=ITIH4 PE=3 SV=2	Inter-alpha-trypsin inhibitor heavy chain 4	ITIH4	inter-alpha-trypsin inhibitor heavy chain 4	2.1186e-06	1.7052	0.769943	-6.83886	58297.1	99408.3	61941.9	92806.1	8017.3	17236.4	-41111.2
31	124	Q03472	ENSSSCP00000016606	ENSSSCG00000054337	396982	sp|Q03472|APOR_PIG	Apolipoprotein R OS=Sus scrofa OX=9823 GN=APOR PE=1 SV=1	Apolipoprotein R	APOR or C4BPA	complement component 4 binding protein, alpha	0.00011	1.70277	0.767886	-4.92783	55478.2	94466.8	55565.5	88102.9	11101.7	22421.8	-38988.6
32	99	A0A287BAK1	ENSSSCP00000053530	ENSSSCG00000005317	100157220	tr|A0A287BAK1|A0A287BAK1_PIG	Talin 1 OS=Sus scrofa OX=9823 GN=TLN1 PE=1 SV=2	Talin 1	TLN1	talin 1	0.00346	1.62891	0.70391	-3.36299	68525.3	111622	76489.1	116865	27136	30097.5	-43096.4
33	150	P67937	ENSSSCP00000014722	ENSSSCG00000013849	397608	sp|P67937|TPM4_PIG	Tropomyosin alpha-4 chain OS=Sus scrofa OX=9823 GN=TPM4 PE=2 SV=3	Tropomyosin alpha-4 chain	TPM4	tropomyosin 4	0.00226	1.6276	0.702747	-3.55651	67703.8	110195	76479	119845	22045.3	30682.3	-42491
34	135	A0A8W4FG19	ENSSSCP00000078369	ENSSSCG00000057861		tr|A0A8W4FG19|A0A8W4FG19_PIG	Ig-like domain-containing protein OS=Sus scrofa OX=9823 PE=4 SV=1	Ig-like domain-containing protein		novel gene	1.438e-05	1.60645	0.683877	-5.88147	447644	719119	439755	751869	72166.3	126875	-271474
35	60	F1SMI8	ENSSSCP00000017868	ENSSSCG00000016861	100037952	tr|F1SMI8|F1SMI8_PIG	Complement component C6 OS=Sus scrofa OX=9823 GN=C6 PE=1 SV=4	Complement component C6	C6	complement C6	1.6496e-06	1.54878	0.631135	-6.96869	222042	343895	229231	344054	27862.2	47762	-121853
36	161	I3LDM1	ENSSSCP00000022153	ENSSSCG00000009361	100152401	tr|I3LDM1|I3LDM1_PIG	Periostin OS=Sus scrofa OX=9823 GN=POSTN PE=1 SV=1	Periostin	POSTN	periostin	0.0153	1.51088	0.595388	-2.67971	14558.2	21995.7	15973	20910.1	5487.52	6849.82	-7437.49
37	183	F1STC3	ENSSSCP00000008760	ENSSSCG00000060146		tr|F1STC3|F1STC3_PIG	Ig-like domain-containing protein OS=Sus scrofa OX=9823 PE=4 SV=5	Ig-like domain-containing protein		novel gene	0.00192	1.44428	0.530352	-3.62923	85772.9	123880	90460.1	131018	21659.4	25167.3	-38107.3
38	2	A0A5G2Q8I9	ENSSSCP00000060530	ENSSSCG00000000660	403166	tr|A0A5G2Q8I9|A0A5G2Q8I9_PIG	Alpha-2-macroglobulin OS=Sus scrofa OX=9823 GN=A2M PE=3 SV=2	Alpha-2-macroglobulin	A2M	alpha-2-macroglobulin	0.00095	1.3334	0.415113	-3.94585	6.53706e+07	8.71654e+07	6.23218e+07	8.85473e+07	8.29464e+06	1.53716e+07	-2.17948e+07
39	11	A0A287AIM8	ENSSSCP00000043852	ENSSSCG00000005512	414437	tr|A0A287AIM8|A0A287AIM8_PIG	Complement C5 OS=Sus scrofa OX=9823 GN=C5 PE=4 SV=1	Complement C5	C5	complement C5	0.0004	1.32642	0.407543	-4.33699	1.00533e+06	1.3335e+06	999035	1.31466e+06	175865	162253	-328165
40	33	A0A0A0MY58	ENSSSCP00000010712	ENSSSCG00015026285		tr|A0A0A0MY58|A0A0A0MY58_PIG	Ig-like domain-containing protein OS=Sus scrofa OX=9823 PE=4 SV=3	Ig-like domain-containing protein		novel gene	0.00213	1.30555	0.384659	-3.58221	1.17567e+07	1.53489e+07	1.07783e+07	1.51613e+07	2.38089e+06	2.09465e+06	-3.59226e+06
41	93	A0A287BJL0	ENSSSCP00000056261	ENSSSCG00000035379	100625252	tr|A0A287BJL0|A0A287BJL0_PIG	Joining chain of multimeric IgA and IgM OS=Sus scrofa OX=9823 GN=JCHAIN PE=1 SV=2	Joining chain of multimeric IgA and IgM	JCHAIN	joining chain of multimeric IgA and IgM	0.00931	1.30201	0.380737	-2.91131	1.13278e+06	1.47488e+06	1.17035e+06	1.3634e+06	152127	339031	-342106
42	122	A0A286ZLN2	ENSSSCP00000032468	ENSSSCG00000000010	100519144	tr|A0A286ZLN2|A0A286ZLN2_PIG	Fibulin-1 OS=Sus scrofa OX=9823 GN=FBLN1 PE=3 SV=1	Fibulin-1	FBLN1	fibulin 1	0.02146	1.29651	0.374635	-2.51867	29943.9	38822.5	30780.6	43306.8	5123.35	9900.43	-8878.69
43	8	K7GMZ8	ENSSSCP00000029247	ENSSSCG00000011700	406870	tr|K7GMZ8|K7GMZ8_PIG	Ceruloplasmin OS=Sus scrofa OX=9823 GN=CP PE=3 SV=3	Ceruloplasmin	CP	ceruloplasmin	0.00159	1.28912	0.366386	-3.71334	8.37844e+06	1.08008e+07	8.78775e+06	1.03995e+07	1.2985e+06	1.60294e+06	-2.42237e+06
44	15	I3LBF1	ENSSSCP00000021371	ENSSSCG00000028203	396845	tr|I3LBF1|I3LBF1_PIG	Inhibitor of carbonic anhydrase OS=Sus scrofa OX=9823 GN=INHCA PE=3 SV=2	Inhibitor of carbonic anhydrase	INHCA	inhibitor of carbonic anhydrase	0.00216	1.28432	0.36101	-3.57668	2.83119e+06	3.63616e+06	2.81335e+06	3.54419e+06	236428	671291	-804976
45	36	F1SMJ1	ENSSSCP00000017865	ENSSSCG00000016859	397526	tr|F1SMJ1|F1SMJ1_PIG	Complement C7 OS=Sus scrofa OX=9823 GN=C7 PE=3 SV=4	Complement C7	C7	complement C7	0.00057	1.27077	0.345698	-4.17452	346582	440425	336959	456833	31641.9	63657.1	-93842.6
46	40	A0A5S8KLN1	ENSSSCP00000010325	ENSSSCG00000009668	397025	tr|A0A5S8KLN1|A0A5S8KLN1_PIG	Clusterin OS=Sus scrofa OX=9823 GN=CLU PE=3 SV=1	Clusterin	CLU	clusterin	0.0007	1.26926	0.343991	-4.07986	1.78185e+06	2.26163e+06	1.85729e+06	2.29726e+06	188846	320361	-479785
47	35	F1STC5	ENSSSCP00000008758	ENSSSCG00000036224		tr|F1STC5|F1STC5_PIG	Ig-like domain-containing protein OS=Sus scrofa OX=9823 PE=4 SV=6	Ig-like domain-containing protein		novel gene	0.04539	1.25478	0.327435	-2.15004	1.40836e+07	1.76719e+07	1.36312e+07	1.67631e+07	2.5555e+06	4.61761e+06	-3.58824e+06
48	92	A0A8W4F8A6	ENSSSCP00000075601	ENSSSCG00000016856	100037951	tr|A0A8W4F8A6|A0A8W4F8A6_PIG	Complement C9 OS=Sus scrofa OX=9823 GN=C9 PE=3 SV=1	Complement C9	C9	complement C9	0.01475	1.25303	0.325426	-2.69688	705423	883920	728707	851374	154129	141599	-178496
49	111	F1RN41	ENSSSCP00000010205	ENSSSCG00000009558	733662	tr|F1RN41|F1RN41_PIG	Coagulation factor X OS=Sus scrofa OX=9823 GN=F10 PE=4 SV=2	Coagulation factor X	F10	coagulation factor X	0.00993	1.23496	0.304467	-2.88171	290271	358474	294580	343228	29947.2	68590.3	-68202.6
50	21	K7GNN0	ENSSSCP00000029485	ENSSSCG00000000712	399543	tr|K7GNN0|K7GNN0_PIG	von Willebrand factor OS=Sus scrofa OX=9823 GN=VWF PE=4 SV=3	von Willebrand factor	VWF	von Willebrand factor	0.02767	1.22318	0.290637	-2.39575	358603	438636	360702	441075	66148.6	82365.6	-80033
51	26	F1SIB1	ENSSSCP00000014081	ENSSSCG00000013252	100144442	tr|F1SIB1|F1SIB1_PIG	Prothrombin OS=Sus scrofa OX=9823 GN=F2 PE=3 SV=3	Prothrombin	F2	coagulation factor II, thrombin	0.00038	1.22166	0.288841	-4.36289	2.06936e+06	2.52805e+06	2.06569e+06	2.51334e+06	142778	300246	-458692
52	51	A0A286ZFW3	ENSSSCP00000028834	ENSSSCG00000040910	100522100	tr|A0A286ZFW3|A0A286ZFW3_PIG	Beta-2-glycoprotein 1 OS=Sus scrofa OX=9823 GN=APOH PE=4 SV=1	Beta-2-glycoprotein 1	APOH	apolipoprotein H	0.02736	1.21858	0.285197	-2.40118	304462	371011	319119	389798	46929.9	74018	-66548.2
53	176	P48819	ENSSSCP00065047173	ENSSSCG00000027801	397192	sp|P48819|VTNC_PIG	Vitronectin OS=Sus scrofa OX=9823 GN=VTN PE=1 SV=1	Vitronectin	VTN	vitronectin	0.00551	1.2141	0.279888	-3.15268	79323	96306.1	78743.1	95474.9	10906.7	13085.5	-16983.1
54	59	A0A8W4FQI1	ENSSSCP00000081275	ENSSSCG00000025463	397388	tr|A0A8W4FQI1|A0A8W4FQI1_PIG	Protein S OS=Sus scrofa OX=9823 GN=PROS1 PE=4 SV=1	Protein S	PROS1	protein S	9.5656e-05	1.21303	0.278612	-4.98621	423889	514189	421909	518596	16399.2	54870.4	-90299.8
55	38	F1RG45	ENSSSCP00000010861	ENSSSCG00000010184	100157073	tr|F1RG45|F1RG45_PIG	Angiotensinogen OS=Sus scrofa OX=9823 GN=AGT PE=3 SV=4	Angiotensinogen	AGT	angiotensinogen	0.0016	1.212	0.277391	-3.70954	805638	976434	809403	959100	61506.6	131970	-170796
56	97	A0A8W4FBZ8	ENSSSCP00000076378	ENSSSCG00000036438	396598	tr|A0A8W4FBZ8|A0A8W4FBZ8_PIG	Glutathione peroxidase 3 OS=Sus scrofa OX=9823 GN=GPX3 PE=3 SV=1	Glutathione peroxidase 3	GPX3	glutathione peroxidase 3	0.03034	1.1738	0.231181	-2.3507	507708	595945	511671	601020	63426.9	100334	-88237.2
57	78	F1RXM6	ENSSSCP00000013341	ENSSSCG00000012547	397125	tr|F1RXM6|F1RXM6_PIG	Serpin family A member 7 OS=Sus scrofa OX=9823 GN=SERPINA7 PE=3 SV=3	Serpin family A member 7	SERPINA7	serpin family A member 7	0.0471	1.15629	0.209509	-2.13137	320355	370424	332965	395377	33052.4	66529.7	-50069.8
58	83	F1RPW2	ENSSSCP00000006704	ENSSSCG00000006289	397217	tr|F1RPW2|F1RPW2_PIG	Coagulation factor V OS=Sus scrofa OX=9823 GN=F5 PE=3 SV=2	Coagulation factor V	F5	coagulation factor V	0.02318	1.15169	0.203759	-2.48145	216515	249359	213626	252532	30743.4	28403.1	-32844.3
59	29	P50828	ENSSSCP00050040065	ENSSSCG00000014626	396998	sp|P50828|HEMO_PIG	Hemopexin OS=Sus scrofa OX=9823 GN=HPX PE=1 SV=1	Hemopexin	HPX	hemopexin	0.01216	1.148	0.199119	-2.78755	2.4963e+07	2.86575e+07	2.57319e+07	2.90143e+07	2.18664e+06	3.57545e+06	-3.69445e+06
60	9	K7GLV1	ENSSSCP00000028836	ENSSSCG00000010893	397525	tr|K7GLV1|K7GLV1_PIG	Sushi domain-containing protein OS=Sus scrofa OX=9823 GN=CFH PE=4 SV=2	Sushi domain-containing protein	CFH	complement factor H	0.00154	1.14619	0.196841	-3.72786	1.71456e+06	1.96521e+06	1.67867e+06	1.99231e+06	118183	176746	-250645
61	75	F1RK01	ENSSSCP00000010046	ENSSSCG00000009413	100155038	tr|F1RK01|F1RK01_PIG	Carboxypeptidase B2 OS=Sus scrofa OX=9823 GN=CPB2 PE=1 SV=3	Carboxypeptidase B2	CPB2	carboxypeptidase B2	0.04447	1.10487	0.14388	-2.1604	877014	968988	900598	960001	93580.8	96783.9	-91974.6
62	82	A0A287B5W2	ENSSSCP00000045861	ENSSSCG00000036013	100302368	tr|A0A287B5W2|A0A287B5W2_PIG	Trypsinogen isoform X1 OS=Sus scrofa OX=9823 GN=LOC100302368 PE=4 SV=1	Trypsinogen isoform X1	LOC100302368	trypsinogen	0.04504	1.10273	0.141077	-2.15401	1.98689e+07	2.191e+07	1.98938e+07	2.18133e+07	1.74073e+06	2.43904e+06	-2.0411e+06
63	64	Q0PM28	ENSSSCP00000052258	ENSSSCG00000017818	780402	tr|Q0PM28|Q0PM28_PIG	Pigment epithelium-derived factor OS=Sus scrofa OX=9823 GN=SERPINF1 PE=1 SV=1	Pigment epithelium-derived factor	SERPINF1	serpin family F member 1	0.035	1.09441	0.130155	-2.28023	486502	532434	488801	545300	37021.5	51835.5	-45931.4
64	103	A0A480RJC3	ENSSSCP00000074761	ENSSSCG00000060530	445464	tr|A0A480RJC3|A0A480RJC3_PIG	Complement C1r OS=Sus scrofa OX=9823 GN=C1R PE=4 SV=1	Complement C1r	C1R	complement C1r	0.02795	1.09144	0.126237	-2.3908	120226	131219	118445	132382	10963.7	9552.41	-10993.8
65	1	A0A287AMK0	ENSSSCP00000045270	ENSSSCG00000008948	396960	tr|A0A287AMK0|A0A287AMK0_PIG	Albumin OS=Sus scrofa OX=9823 GN=ALB PE=4 SV=2	Albumin	ALB	albumin	4.6439e-05	0.919089	-0.121724	5.32256	1.23108e+09	1.13147e+09	1.22893e+09	1.14112e+09	3.47854e+07	4.78775e+07	9.96083e+07
66	70	F1SRC8	ENSSSCP00000041870	ENSSSCG00000011299	100620511	tr|F1SRC8|F1SRC8_PIG	C-type lectin domain family 3 member B OS=Sus scrofa OX=9823 GN=CLEC3B PE=4 SV=1	C-type lectin domain family 3 member B	CLEC3B	C-type lectin domain family 3 member B	0.00109	0.885209	-0.17591	3.88169	687842	608884	692138	606832	42582.7	48211.6	78958.3
67	72	I3LF89	ENSSSCP00000022729	ENSSSCG00000025128	100627569	tr|I3LF89|I3LF89_PIG	Carboxypeptidase N subunit 2 OS=Sus scrofa OX=9823 GN=CPN2 PE=4 SV=2	Carboxypeptidase N subunit 2	CPN2	carboxypeptidase N subunit 2	0.01145	0.874799	-0.192976	2.8156	415672	363629	409671	356279	37933.9	44468.7	52042.4
68	132	Q29052	ENSSSCP00065049006	ENSSSCG00000011450	396963	sp|Q29052|ITIH1_PIG	Inter-alpha-trypsin inhibitor heavy chain H1 OS=Sus scrofa OX=9823 GN=ITIH1 PE=2 SV=1	Inter-alpha-trypsin inhibitor heavy chain H1	ITIH1	inter-alpha-trypsin inhibitor heavy chain 1	0.00129	0.869432	-0.201856	3.80895	176025	153041	176423	153018	12852.9	14103	22983.2
69	149	A0A5G2R952	ENSSSCP00000072854	ENSSSCG00000023301	100627330	tr|A0A5G2R952|A0A5G2R952_PIG	Coagulation factor XIII B chain OS=Sus scrofa OX=9823 GN=F13B PE=4 SV=1	Coagulation factor XIII B chain	F13B	coagulation factor XIII B chain	0.01226	0.864295	-0.210405	2.78346	38183.8	33002.1	39553.3	31389.8	3585.64	4669.01	5181.75
70	39	F1RZN7	ENSSSCP00000016742	ENSSSCG00000015799	397144	tr|F1RZN7|F1RZN7_PIG	Kallikrein B1 OS=Sus scrofa OX=9823 GN=KLKB1 PE=4 SV=3	Kallikrein B1	KLKB1	kallikrein B1	0.00093	0.84811	-0.237676	3.95336	1.78938e+06	1.51759e+06	1.76748e+06	1.52633e+06	66866.1	206864	271788
71	23	F1RUM4	ENSSSCP00000011867	ENSSSCG00000011128	396937	tr|F1RUM4|F1RUM4_PIG	Inter-alpha-trypsin inhibitor heavy chain 2 OS=Sus scrofa OX=9823 GN=ITIH2 PE=3 SV=4	Inter-alpha-trypsin inhibitor heavy chain 2	ITIH2	inter-alpha-trypsin inhibitor heavy chain 2	0.02899	0.837104	-0.256522	2.37303	3.47829e+06	2.91169e+06	3.63309e+06	2.98526e+06	496367	568961	566601
72	18	A0A287B3S3	ENSSSCP00000050745	ENSSSCG00000011450	396963	tr|A0A287B3S3|A0A287B3S3_PIG	Inter-alpha-trypsin inhibitor heavy chain 1 OS=Sus scrofa OX=9823 GN=ITIH1 PE=3 SV=3	Inter-alpha-trypsin inhibitor heavy chain 1	ITIH1	inter-alpha-trypsin inhibitor heavy chain 1	9.3251e-05	0.829215	-0.270181	4.99797	400842	332384	402152	334248	30881.6	30371.5	68457.6
73	4	P09571	ENSSSCP00050011205	ENSSSCG00000011640	396996	sp|P09571|TRFE_PIG	Serotransferrin OS=Sus scrofa OX=9823 GN=TF PE=1 SV=2	Serotransferrin	TF	transferrin	2.1153e-05	0.788416	-0.342971	5.69544	8.87624e+07	6.99817e+07	8.55353e+07	6.76635e+07	7.76732e+06	6.95723e+06	1.87807e+07
74	144	F6PSJ3	ENSSSCP00000003341	ENSSSCG00000003086	100381252	tr|F6PSJ3|F6PSJ3_PIG	Apolipoprotein C-II OS=Sus scrofa OX=9823 GN=APOC2 PE=3 SV=1	Apolipoprotein C-II	APOC2	apolipoprotein C2	0.013	0.78458	-0.350007	2.75634	162699	127650	167337	126916	36837.8	16119.4	35048.5
75	125	A0A287BRF1	ENSSSCP00000059022	ENSSSCG00000035336	110258309	tr|A0A287BRF1|A0A287BRF1_PIG	C1q domain-containing protein OS=Sus scrofa OX=9823 GN=LOC110258309 PE=4 SV=1	C1q domain-containing protein	LOC110258309	protein HP-20 homolog	0.00258	0.779146	-0.360034	3.49629	457113	356158	465837	354572	45961.3	78899.8	100955
76	143	A0A286ZQJ9	ENSSSCP00000033733	ENSSSCG00000034188	110258310	tr|A0A286ZQJ9|A0A286ZQJ9_PIG	C1q domain-containing protein OS=Sus scrofa OX=9823 GN=LOC110258310 PE=4 SV=1	C1q domain-containing protein	LOC110258310	hibernation-associated plasma protein HP-27-like	0.00395	0.773157	-0.371168	3.30367	739445	571707	755626	548149	69519	144729	167738
77	130	A0A8W4FEK6	ENSSSCP00000077746	ENSSSCG00000059531		tr|A0A8W4FEK6|A0A8W4FEK6_PIG	Ig-like domain-containing protein OS=Sus scrofa OX=9823 PE=4 SV=1	Ig-like domain-containing protein		novel gene	0.00021	0.768372	-0.380124	4.62979	330379	253854	317058	261743	44041	28150	76525.2
78	80	F1SCF1	ENSSSCP00000002680	ENSSSCG00000002475	396736	tr|F1SCF1|F1SCF1_PIG	Serpin family A member 6 OS=Sus scrofa OX=9823 GN=SERPINA6 PE=3 SV=3	Serpin family A member 6	SERPINA6	serpin family A member 6	0.04934	0.763504	-0.389293	2.10771	567708	433447	516619	430958	184609	80600.2	134261
79	84	A0A8W4FRI5	ENSSSCP00000081261	ENSSSCG00000053053		tr|A0A8W4FRI5|A0A8W4FRI5_PIG	Ig-like domain-containing protein OS=Sus scrofa OX=9823 PE=4 SV=1	Ig-like domain-containing protein		novel gene	0.0499	0.741934	-0.430636	2.10193	7.05399e+06	5.2336e+06	5.94029e+06	4.90233e+06	2.14717e+06	1.70006e+06	1.82039e+06
80	89	Q68RU1	ENSSSCP00000000424	ENSSSCG00000000398	445462	tr|Q68RU1|Q68RU1_PIG	Ovarian and testicular apolipoprotein N OS=Sus scrofa OX=9823 GN=ApoN PE=2 SV=1	Ovarian and testicular apolipoprotein	APOF	apolipoprotein F	0.00599	0.724555	-0.464833	3.1144	922763	668593	876034	665280	226775	123195	254171
81	91	F1SC80	ENSSSCP00000011168	ENSSSCG00000010479	397124	tr|F1SC80|F1SC80_PIG	Retinol-binding protein OS=Sus scrofa OX=9823 GN=RBP4 PE=3 SV=1	Retinol-binding protein	RBP4	retinol binding protein 4	0.00029	0.711578	-0.490906	4.47839	758968	540065	794936	557165	86185.6	128314	218903
82	108	A0A5K1UZA2	ENSSSCP00000019414	ENSSSCG00000023333	396881	tr|A0A5K1UZA2|A0A5K1UZA2_PIG	Ficolin 2 OS=Sus scrofa OX=9823 GN=FCN2 PE=4 SV=1	Ficolin 2	FCN2	ficolin 2	0.00555	0.676846	-0.5631	3.14919	265388	179627	221820	181148	79178.7	33867.4	85761.3
83	106	F1S3H9	ENSSSCP00000014528	ENSSSCG00000013665	100517145	tr|F1S3H9|F1S3H9_PIG	Complement C3 OS=Sus scrofa OX=9823 GN=LOC100517145 PE=4 SV=3	Complement C3	C3 (LOC100517145)	complement C3	0.00054	0.675207	-0.566598	4.19806	127851	86325.7	122767	86898.3	29607.1	10091.2	41525
84	58	F1SFI7	ENSSSCP00000012570	ENSSSCG00000011799	397585	tr|F1SFI7|F1SFI7_PIG	Alpha-2-HS-glycoprotein OS=Sus scrofa OX=9823 GN=AHSG PE=4 SV=3	Alpha-2-HS-glycoprotein	AHSG	alpha 2-HS glycoprotein	9.6172e-06	0.663159	-0.592573	6.07762	9.24926e+06	6.13373e+06	9.13248e+06	6.0428e+06	1.18383e+06	1.10741e+06	3.11553e+06
85	155	A0A480P2B4	ENSSSCP00000040778	ENSSSCG00000002481	100153513	tr|A0A480P2B4|A0A480P2B4_PIG	Plasma serine protease inhibitor preproprotein OS=Sus scrofa OX=9823 GN=SERPINA5 PE=3 SV=1	Plasma serine protease inhibitor preproprotein	SERPINA5	serpin family A member 5	0.03221	0.631774	-0.66252	2.32128	12185.6	7698.56	11332.5	7319.69	2333.35	5649.85	4487.07
86	56	F1SN68	ENSSSCP00000005884	ENSSSCG00000005488	396901	tr|F1SN68|F1SN68_PIG	Alpha-1-acid glycoprotein OS=Sus scrofa OX=9823 GN=ORM1 PE=3 SV=1	Alpha-1-acid glycoprotein	ORM1	orosomucoid 1	0.01783	0.603577	-0.72839	2.60704	3.88131e+06	2.34267e+06	4.02208e+06	1.843e+06	1.57123e+06	1.00719e+06	1.53864e+06
87	121	Q6PP07	ENSSSCP00000045756	ENSSSCG00000039103	397660	tr|Q6PP07|Q6PP07_PIG	Adiponectin OS=Sus scrofa OX=9823 GN=ADIPOQ PE=2 SV=1	Adiponectin	ADIPOQ	adiponectin, C1Q and collagen domain containing	5.2675e-06	0.552472	-0.856026	6.3759	409674	226333	402144	198702	61156	67294.7	183340
88	10	A0A287A042	ENSSSCP00000037102	ENSSSCG00000034639	102160115	tr|A0A287A042|A0A287A042_PIG	Maltase-glucoamylase OS=Sus scrofa OX=9823 GN=MGAM PE=3 SV=1	Maltase-glucoamylase	MGAM	maltase-glucoamylase	3.0971e-07	0.547901	-0.868012	7.86915	1.36768e+06	749352	1.38918e+06	725615	218867	117639	618324
89	115	F1S9H7	ENSSSCP00000009234	ENSSSCG00000008661		tr|F1S9H7|F1S9H7_PIG	Ig-like domain-containing protein OS=Sus scrofa OX=9823 PE=4 SV=3	Ig-like domain-containing protein		novel gene	0.00228	0.545984	-0.873071	3.55204	394470	215374	354062	231089	154563	39150.9	179096
90	105	A0A287BMT4	ENSSSCP00000057816	ENSSSCG00000046518		tr|A0A287BMT4|A0A287BMT4_PIG	Ig-like domain-containing protein OS=Sus scrofa OX=9823 PE=4 SV=2	Ig-like domain-containing protein		novel gene	3.9226e-07	0.526335	-0.925946	7.73831	1.03124e+06	542778	1.01415e+06	581898	160494	118686	488462
91	141	A0A8W4FGI9	ENSSSCP00000077429	ENSSSCG00000052834		tr|A0A8W4FGI9|A0A8W4FGI9_PIG	Ig-like domain-containing protein OS=Sus scrofa OX=9823 PE=4 SV=1	Ig-like domain-containing protein		novel gene	0.03809	0.472411	-1.08189	2.23814	46191	21821.1	36145	19269.2	33755.8	6791.43	24369.8
92	43	F1SJT7	ENSSSCP00000015992	ENSSSCG00000040689	397681	tr|F1SJT7|F1SJT7_PIG	Apolipoprotein A4 OS=Sus scrofa OX=9823 GN=APOA4 PE=3 SV=4	Apolipoprotein A4	APOA4	apolipoprotein A4	1.1948e-07	0.431863	-1.21135	8.40964	1.34653e+06	581516	1.33826e+06	627580	245063	150655	765013
93	205	A0A8W4FLI2	ENSSSCP00000080067	ENSSSCG00000037214		tr|A0A8W4FLI2|A0A8W4FLI2_PIG	Immunoglobulin V-set domain-containing protein OS=Sus scrofa OX=9823 PE=4 SV=1	Immunoglobulin V-set domain-containing protein		novel gene	2.5447e-07	0.42665	-1.22888	7.97889	62915.8	26843	60988.8	27349.4	7913.91	11906.6	36072.8
94	96	I3L5K0	ENSSSCP00000019299	ENSSSCG00000015332	100048952	tr|I3L5K0|I3L5K0_PIG	Paraoxonase OS=Sus scrofa OX=9823 GN=PON1 PE=1 SV=3	Paraoxonase	PON1	paraoxonase 1	3.9852e-06	0.285898	-1.80643	6.51614	307750	87985.1	262126	85456	103194	26935.4	219764
95	178	F1STC2	ENSSSCP00000025470	ENSSSCG00000039102		tr|F1STC2|F1STC2_PIG	Ig-like domain-containing protein OS=Sus scrofa OX=9823 PE=4 SV=4	Ig-like domain-containing protein		novel gene	0.00213	0.273202	-1.87196	3.58168	16652.4	4549.47	16018.9	3149.91	9782.53	4299.66	12103
96	53	A0A5G2RD43	ENSSSCP00000068609	ENSSSCG00000017383	110256000	tr|A0A5G2RD43|A0A5G2RD43_PIG	Amine oxidase OS=Sus scrofa OX=9823 GN=LOC110256000 PE=3 SV=1	Amine oxidase	LOC110256000	membrane primary amine oxidase-like	0.00046	0.26142	-1.93556	4.26939	919354	240338	987223	120166	454255	215867	679016
97	174	P79263	ENSSSCP00050029004	ENSSSCG00000011453	396799	sp|P79263|ITIH4_PIG	Inter-alpha-trypsin inhibitor heavy chain H4 OS=Sus scrofa OX=9823 GN=ITIH4 PE=1 SV=1	Inter-alpha-trypsin inhibitor heavy chain H4	ITIH4	inter-alpha-trypsin inhibitor heavy chain 4	0.00026	0.0533324	-4.22885	4.52123	290350	15485.1	261876	15554.8	192092	7748.55	274865

## Sheet: 3. GO terms UP
Ontology	GO term ID	Description	Count	Protein Ratio	Gene Symbol
BP	GO:0002252	immune effector process	1	1/64	C4BPA
BP	GO:0002253	activation of immune response	1	1/64	C4BPA
BP	GO:0002682	regulation of immune system process	1	1/64	C4BPA
BP	GO:0002683	negative regulation of immune system process	1	1/64	C4BPA
BP	GO:0002684	positive regulation of immune system process	1	1/64	C4BPA
BP	GO:0006955	immune response	9	9/64	C4BPA/VTN/NPG1/C6/C5/INHCA/C7/C9/LTF
BP	GO:0001817	regulation of cytokine production	1	1/64	LTF
BP	GO:0006807	nitrogen compound metabolic process	3	3/64	APOH/CPB2/SERPINF1
BP	GO:0009892	negative regulation of metabolic process	1	1/64	SERPINF1
BP	GO:0019222	regulation of metabolic process	1	1/64	SERPINF1
BP	GO:0044237	cellular metabolic process	1	1/64	APOH
BP	GO:0044238	primary metabolic process	3	3/64	APOH/CPB2/SERPINF1
BP	GO:0071704	organic substance metabolic process	3	3/64	APOH/CPB2/SERPINF1
BP	GO:0001775	cell activation	1	1/64	FGB
BP	GO:0007154	cell communication	2	2/64	ACTN4/POSTN
BP	GO:0007155	cell adhesion	3	3/64	ACTN4/POSTN/VTN
BP	GO:0007165	signal transduction	2	2/64	ACTN4/POSTN
BP	GO:0008219	cell death	1	1/64	APOH
BP	GO:0008283	cell population proliferation	1	1/64	APOH
BP	GO:0030029	actin filament-based process	3	3/64	ACTN4/PFN1/TPM4
BP	GO:0048522	positive regulation of cellular process	2	2/64	ACTN4/SERPINF1
BP	GO:0048523	negative regulation of cellular process	2	2/64	ACTN4/APOH
BP	GO:0048869	cellular developmental process	1	1/64	SERPINF1
BP	GO:0048870	cell motility	2	2/64	ACTN4/APOH
BP	GO:0050794	regulation of cellular process	5	5/64	ACTN4/PFN1/POSTN/APOH/SERPINF1
BP	GO:0051641	cellular localization	1	1/64	ACTN4
BP	GO:0051716	cellular response to stimulus	2	2/64	ACTN4/POSTN
BP	GO:0071840	cellular component organization or biogenesis	4	4/64	FGB/PFN1/TPM4/POSTN
BP	GO:0023051	regulation of signaling	2	2/64	ACTN4/POSTN
BP	GO:0023056	positive regulation of signaling	1	1/64	ACTN4
BP	GO:0003008	system process	1	1/64	TPM4
BP	GO:0007275	multicellular organism development	2	2/64	APOH/SERPINF1
BP	GO:0050817	coagulation	3	3/64	FGB/APOH/CPB2
BP	GO:0051239	regulation of multicellular organismal process	3	3/64	APOH/CPB2/SERPINF1
BP	GO:0051240	positive regulation of multicellular organismal process	2	2/64	APOH/SERPINF1
BP	GO:0051241	negative regulation of multicellular organismal process	3	3/64	APOH/CPB2/SERPINF1
BP	GO:0090130	tissue migration	1	1/64	APOH
BP	GO:0009653	anatomical structure morphogenesis	2	2/64	APOH/SERPINF1
BP	GO:0048646	anatomical structure formation involved in morphogenesis	2	2/64	APOH/SERPINF1
BP	GO:0048856	anatomical structure development	3	3/64	POSTN/APOH/SERPINF1
BP	GO:0050793	regulation of developmental process	2	2/64	APOH/SERPINF1
BP	GO:0051093	negative regulation of developmental process	2	2/64	APOH/SERPINF1
BP	GO:0051094	positive regulation of developmental process	1	1/64	SERPINF1
BP	GO:0040012	regulation of locomotion	2	2/64	ACTN4/APOH
BP	GO:0040013	negative regulation of locomotion	1	1/64	APOH
BP	GO:0040017	positive regulation of locomotion	1	1/64	ACTN4
BP	GO:0019725	cellular homeostasis	1	1/64	HPX
BP	GO:0048878	chemical homeostasis	1	1/64	HPX
BP	GO:0048584	positive regulation of response to stimulus	3	3/64	ACTN4/C4BPA/APOH
BP	GO:1900048	positive regulation of hemostasis	1	1/64	APOH
BP	GO:0048585	negative regulation of response to stimulus	3	3/64	C4BPA/APOH/CPB2
BP	GO:0051918	negative regulation of fibrinolysis	1	1/64	APOH
BP	GO:1900047	negative regulation of hemostasis	2	2/64	APOH/CPB2
BP	GO:0048518	positive regulation of biological process	4	4/64	ACTN4/C4BPA/APOH/SERPINF1
BP	GO:0048519	negative regulation of biological process	5	5/64	ACTN4/C4BPA/APOH/CPB2/SERPINF1
BP	GO:0048583	regulation of response to stimulus	5	5/64	ACTN4/C4BPA/POSTN/APOH/CPB2
BP	GO:1900046	regulation of hemostasis	2	2/64	APOH/CPB2
BP	GO:0006950	response to stress	3	3/64	FGB/APOH/CPB2
BP	GO:0009605	response to external stimulus	4	4/64	POSTN/APOH/CPB2/NPG1
BP	GO:0042221	response to chemical	2	2/64	ACTN4/POSTN
BP	GO:0033036	macromolecule localization	1	1/64	C4BPA
BP	GO:0051234	establishment of localization	2	2/64	ACTN4/C4BPA
BP	GO:0051640	organelle localization	1	1/64	ACTN4
BP	GO:0050789	regulation of biological process	7	7/64	ACTN4/PFN1/C4BPA/POSTN/APOH/CPB2/SERPINF1
BP	GO:0065008	regulation of biological quality	3	3/64	FGB/APOH/CPB2
BP	GO:0065009	regulation of molecular function	2	2/64	APOH/SERPINF1
MF	GO:0016491	oxidoreductase activity	1	1/64	CP
MF	GO:0016787	hydrolase activity	2	2/64	HPX/CPB2
MF	GO:0140096	catalytic activity, acting on a protein	1	1/64	CPB2
MF	GO:0022857	transmembrane transporter activity	1	1/64	HPX
MF	GO:0003682	chromatin binding	1	1/64	ACTN4
MF	GO:0005515	protein binding	7	7/64	ACTN4/FGB/PFN1/TPM4/POSTN/CP/APOH
MF	GO:0008289	lipid binding	1	1/64	APOH
MF	GO:0030246	carbohydrate binding	1	1/64	VTN
MF	GO:0036094	small molecule binding	1	1/64	ACTN4
MF	GO:0043167	ion binding	6	6/64	ACTN4/TPM4/POSTN/CP/HPX/CPB2
MF	GO:0044877	protein-containing complex binding	2	2/64	ACTN4/TPM4
MF	GO:0050840	extracellular matrix binding	1	1/64	VTN
MF	GO:0097159	organic cyclic compound binding	1	1/64	ACTN4
MF	GO:0097367	carbohydrate derivative binding	4	4/64	ACTN4/POSTN/APOH/VTN
MF	GO:1901363	heterocyclic compound binding	1	1/64	ACTN4
MF	GO:1901681	sulfur compound binding	3	3/64	POSTN/APOH/VTN
MF	GO:0005044	scavenger receptor activity	1	1/64	VTN
MF	GO:0030234	enzyme regulator activity	2	2/64	APOH/SERPINF1
MF	GO:0140677	molecular function activator activity	1	1/64	APOH
MF	GO:0140678	molecular function inhibitor activity	1	1/64	SERPINF1
MF	GO:0003712	transcription coregulator activity	1	1/64	ACTN4
CC	GO:0005577	fibrinogen complex	1	1/64	FGB
CC	GO:0032994	protein-lipid complex	1	1/64	APOH
CC	GO:0036454	growth factor complex	1	1/64	IGFALS
CC	GO:1990904	ribonucleoprotein complex	1	1/64	ACTN4
CC	GO:0005576	extracellular region	10	10/64	FGB/IGFALS/C4BPA/POSTN/CP/APOH/VTN/HPX/CPB2/SERPINF1
CC	GO:0005615	extracellular space	9	9/64	FGB/IGFALS/C4BPA/POSTN/CP/APOH/VTN/CPB2/SERPINF1
CC	GO:0005622	intracellular anatomical structure	5	5/64	ACTN4/ACTG1/TPM4/POSTN/CP
CC	GO:0005654	nucleoplasm	1	1/64	ACTN4
CC	GO:0005737	cytoplasm	5	5/64	ACTN4/ACTG1/TPM4/POSTN/CP
CC	GO:0005829	cytosol	1	1/64	ACTN4
CC	GO:0009986	cell surface	1	1/64	APOH
CC	GO:0012505	endomembrane system	1	1/64	POSTN
CC	GO:0016020	membrane	1	1/64	ACTG1
CC	GO:0016604	nuclear body	1	1/64	ACTN4
CC	GO:0030054	cell junction	1	1/64	ACTG1
CC	GO:0030312	external encapsulating structure	2	2/64	POSTN/VTN
CC	GO:0031974	membrane-enclosed lumen	1	1/64	ACTN4
CC	GO:0031984	organelle subcompartment	1	1/64	POSTN
CC	GO:0043226	organelle	4	4/64	ACTN4/ACTG1/TPM4/POSTN
CC	GO:0048471	perinuclear region of cytoplasm	1	1/64	ACTN4
CC	GO:0071944	cell periphery	3	3/64	ACTG1/POSTN/VTN
CC	GO:0097433	dense body	1	1/64	ACTG1
CC	GO:0099080	supramolecular complex	1	1/64	TPM4

## Sheet: 4. GO terms DN
Ontology	GO term ID	Description	Count	Protein Ratio	Gene Symbol
BP	GO:0002252	immune effector process	1	1/33	C3
BP	GO:0002253	activation of immune response	1	1/33	C3
BP	GO:0002682	regulation of immune system process	2	2/33	C3/ORM1
BP	GO:0002684	positive regulation of immune system process	1	1/33	C3
BP	GO:0006955	immune response	1	1/33	C3
BP	GO:0006807	nitrogen compound metabolic process	3	3/33	CLEC3B/ITIH1/ITIH4
BP	GO:0009892	negative regulation of metabolic process	2	2/33	ITIH1/ITIH4
BP	GO:0009893	positive regulation of metabolic process	1	1/33	CLEC3B
BP	GO:0019222	regulation of metabolic process	3	3/33	CLEC3B/ITIH1/ITIH4
BP	GO:0044238	primary metabolic process	4	4/33	CLEC3B/ITIH1/APOF/ITIH4
BP	GO:0044281	small molecule metabolic process	1	1/33	APOF
BP	GO:0071704	organic substance metabolic process	4	4/33	CLEC3B/ITIH1/APOF/ITIH4
BP	GO:0051716	cellular response to stimulus	1	1/33	CLEC3B
BP	GO:0001503	ossification	1	1/33	CLEC3B
BP	GO:0048856	anatomical structure development	1	1/33	CLEC3B
BP	GO:0051707	response to other organism	1	1/33	C3
BP	GO:0048584	positive regulation of response to stimulus	1	1/33	C3
BP	GO:0048518	positive regulation of biological process	2	2/33	CLEC3B/C3
BP	GO:0048519	negative regulation of biological process	2	2/33	ITIH1/ITIH4
BP	GO:0048583	regulation of response to stimulus	1	1/33	C3
BP	GO:0006950	response to stress	3	3/33	C3/ORM1/ITIH4
BP	GO:0009605	response to external stimulus	1	1/33	C3
BP	GO:0009607	response to biotic stimulus	1	1/33	C3
BP	GO:0009719	response to endogenous stimulus	1	1/33	CLEC3B
BP	GO:0042221	response to chemical	2	2/33	CLEC3B/ITIH4
BP	GO:0050789	regulation of biological process	5	5/33	CLEC3B/ITIH1/C3/ORM1/ITIH4
BP	GO:0065009	regulation of molecular function	2	2/33	ITIH1/ITIH4
MF	GO:0005515	protein binding	1	1/33	CLEC3B
MF	GO:0030246	carbohydrate binding	1	1/33	CLEC3B
MF	GO:0043167	ion binding	1	1/33	CLEC3B
MF	GO:0097367	carbohydrate derivative binding	1	1/33	CLEC3B
MF	GO:1901681	sulfur compound binding	1	1/33	CLEC3B
MF	GO:0030234	enzyme regulator activity	4	4/33	ITIH1/C3/AHSG/ITIH4
MF	GO:0140678	molecular function inhibitor activity	4	4/33	ITIH1/C3/AHSG/ITIH4

## Sheet: 5. ORA GO UP
Ontology	GO term ID	Term	Annotated	Significant	Expected	P values	Genes
BP	GO:0006959	humoral immune response	22	8	7.96	0.032	C4BPA,C5,C6,C7,C9,INHCA,LTF,NPG1
BP	GO:0048584	positive regulation of response to stimulus	26	10	9.41	0.035	ACTN4,APOH,C4BPA,C5,C6,C7,C9,CLU,F2,RAP1B
BP	GO:0016043	cellular component organization	18	10	6.51	0.046	APOE,CAP1,CLU,FBLN1,FGB,PFN1,POSTN,RAP1B,TPM4,VCL
BP	GO:0010033	response to organic substance	11	6	3.98	0.084	ACTN4,CLU,ITIH4,LTF,POSTN,RAP1B
BP	GO:0009987	cellular process	53	21	19.18	0.122	ACTN4,APOE,APOH,C6,C7,C9,CAP1,CLU,F2,FBLN1,FGB,HBB,LTF,PFN1,POSTN,RAP1B,SERPINF1,TPM4,VCL,VTN,VWF
BP	GO:0007155	cell adhesion	10	5	3.62	0.165	ACTN4,POSTN,VCL,VTN,VWF
BP	GO:0022607	cellular component assembly	10	5	3.62	0.165	APOE,CLU,FGB,RAP1B,VCL
BP	GO:0009966	regulation of signal transduction	10	5	3.62	0.165	ACTN4,CLU,LTF,POSTN,RAP1B
BP	GO:0006810	transport	21	8	7.6	0.177	ACTN4,APOE,C4BPA,CLU,INHCA,LBP,LTF,RAP1B
BP	GO:0048856	anatomical structure development	13	6	4.7	0.182	APOH,LTF,POSTN,RAP1B,SERPINF1,VCL
BP	GO:0048523	negative regulation of cellular process	14	6	5.07	0.244	ACTN4,APOE,APOH,CLU,LTF,RAP1B
BP	GO:0044085	cellular component biogenesis	11	6	3.98	0.295	APOE,CLU,FGB,PFN1,RAP1B,VCL
BP	GO:0044419	biological process involved in interspecies interaction between organisms	24	9	8.69	0.305	ANXA2,C5,C6,C7,C9,INHCA,LBP,LTF,NPG1
BP	GO:0007596	blood coagulation	18	7	6.51	0.313	APOH,CPB2,F10,F2,F5,FGB,VWF
BP	GO:0033036	macromolecule localization	14	4	5.07	0.326	APOE,C4BPA,LBP,VCL
BP	GO:0032879	regulation of localization	11	3	3.98	0.326	CLU,RAP1B,VCL
BP	GO:0065009	regulation of molecular function	19	4	6.88	0.345	APOH,CLU,ITIH4,SERPINF1
BP	GO:0065008	regulation of biological quality	22	9	7.96	0.345	APOH,CLU,CPB2,F10,F2,F5,FGB,RAP1B,VWF
BP	GO:0050794	regulation of cellular process	28	10	10.13	0.363	ACTN4,APOE,APOH,CLU,LTF,PFN1,POSTN,RAP1B,SERPINF1,VCL
BP	GO:0048585	negative regulation of response to stimulus	13	5	4.7	0.385	APOH,C4BPA,CLU,CPB2,LTF

## Sheet: 6. ORA GO DN
Ontology	GO term ID	Term	Annotated	Significant	Expected	P values	Genes
BP	GO:0051336	regulation of hydrolase activity	17	7	3.24	0.045	APOA4,APOC2,ITIH1,ITIH2,ITIH4,SERPINA5,SERPINA6
BP	GO:0010466	negative regulation of peptidase activity	11	4	2.1	0.076	ITIH1,ITIH2,ITIH4,SERPINA6
BP	GO:0051179	localization	23	5	4.38	0.157	ALB,APOA4,APOC2,RBP4,TF
BP	GO:0032502	developmental process	14	2	2.67	0.174	CLEC3B,SERPINA5
BP	GO:0080090	regulation of primary metabolic process	23	7	4.38	0.188	APOA4,APOC2,CLEC3B,ITIH1,ITIH2,ITIH4,SERPINA6
BP	GO:0006629	lipid metabolic process	10	3	1.9	0.204	APOA4,APOC2,APOF
BP	GO:0032501	multicellular organismal process	36	6	6.86	0.210	APOA4,APOC2,CLEC3B,F13B,KLKB1,SERPINA5
BP	GO:0030162	regulation of proteolysis	13	5	2.48	0.259	CLEC3B,ITIH1,ITIH2,ITIH4,SERPINA6
BP	GO:0006869	lipid transport	12	3	2.29	0.301	APOA4,APOC2,RBP4
BP	GO:0006954	inflammatory response	13	3	2.48	0.352	ITIH4,LOC100517145,ORM1
BP	GO:0051346	negative regulation of hydrolase activity	14	5	2.67	0.363	ITIH1,ITIH2,ITIH4,SERPINA5,SERPINA6
BP	GO:0019538	protein metabolic process	42	8	8	0.485	APOA4,CLEC3B,F13B,ITIH1,ITIH2,ITIH4,KLKB1,SERPINA6
BP	GO:0051604	protein maturation	10	2	1.9	0.507	CLEC3B,F13B
BP	GO:0044248	cellular catabolic process	10	2	1.9	0.507	APOA4,APOC2
BP	GO:0002682	regulation of immune system process	25	3	4.76	0.552	FCN2,LOC100517145,ORM1
BP	GO:0044281	small molecule metabolic process	11	2	2.1	0.564	APOA4,APOF
BP	GO:0031323	regulation of cellular metabolic process	11	2	2.1	0.564	APOA4,APOC2
BP	GO:0010033	response to organic substance	11	2	2.1	0.564	CLEC3B,ITIH4
BP	GO:0006950	response to stress	51	7	9.71	0.580	ALB,F13B,FCN2,ITIH4,KLKB1,LOC100517145,ORM1
BP	GO:0006810	transport	21	4	4	0.584	APOA4,APOC2,RBP4,TF

## Sheet: 7. GSEA GO
GO term	Ontology	ID	Description	setSize	enrichmentScore	NES	pvalue	p.adjust	qvalue	rank	leading_edge	core_enrichment
GO:0043228	CC	GO:0043228	non-membrane-bounded organelle	10	0.806471	1.72452	0.00193175	0.00231809	0.0814006	29	tags=70%, list=18%, signal=61%	ACTN4/ACTG1/RAP1B/KRT1/KRT75/VCL/TPM4
GO:0043232	CC	GO:0043232	intracellular non-membrane-bounded organelle	10	0.806471	1.72452	0.00193175	0.00231809	0.0814006	29	tags=70%, list=18%, signal=61%	ACTN4/ACTG1/RAP1B/KRT1/KRT75/VCL/TPM4
GO:0097367	MF	GO:0097367	carbohydrate derivative binding	16	0.68004	1.6292	0.0088734	0.0106481	0.0814006	53	tags=81%, list=32%, signal=61%	NPG1/ACTN4/RAP1B/LBP/APOE/POSTN/HSPA6/PKM/FN1/PPIA/THBS1/APOH/VTN
GO:0071944	CC	GO:0071944	cell periphery	29	0.600523	1.62824	0.00819801	0.00983762	0.0814006	53	tags=66%, list=32%, signal=54%	ACTG1/KRT1/CAP1/VCL/LTF/ANXA2/APOE/BLVRB/C6/POSTN/HSPA6/INHCA/C7/C9/CFP/THBS1/VWF/F2/VTN
GO:0005515	MF	GO:0005515	protein binding	29	0.596028	1.61606	0.00914394	0.0109727	0.0814006	52	tags=62%, list=32%, signal=52%	ACTN4/FGB/HBB/CAP1/PFN1/VCL/ANXA2/HP/APOE/TPM4/POSTN/HSPA6/CP/CLU/PPIA/THBS1/VWF/APOH
GO:0005622	CC	GO:0005622	intracellular anatomical structure	35	0.567227	1.59321	0.00963631	0.0115636	0.0814006	50	tags=60%, list=30%, signal=53%	ACTN4/ACTG1/RAP1B/KRT1/HBB/KRT75/VCL/LTF/ANXA2/APOE/BLVRB/TPM4/POSTN/HSPA6/CP/INHCA/CLU/PPIA/CFP/THBS1/VWF
GO:0005737	CC	GO:0005737	cytoplasm	34	0.549223	1.53537	0.0166459	0.0199751	0.106558	50	tags=59%, list=30%, signal=52%	ACTN4/ACTG1/RAP1B/KRT1/HBB/VCL/LTF/ANXA2/APOE/BLVRB/TPM4/POSTN/HSPA6/CP/INHCA/CLU/PPIA/CFP/THBS1/VWF
GO:0051716	BP	GO:0051716	cellular response to stimulus	14	0.656019	1.52045	0.029304	0.0351648	0.126277	48	tags=64%, list=29%, signal=50%	ACTN4/RAP1B/HBB/LTF/POSTN/HSPA6/CLU/PPIA/THBS1
GO:0005886	CC	GO:0005886	plasma membrane	23	0.587604	1.52021	0.0257634	0.030916	0.121097	48	tags=61%, list=29%, signal=50%	ACTG1/KRT1/CAP1/VCL/LTF/ANXA2/BLVRB/C6/HSPA6/INHCA/C7/C9/CFP/THBS1
GO:0009987	BP	GO:0009987	cellular process	52	0.505809	1.51807	0.0151141	0.018137	0.104208	53	tags=52%, list=32%, signal=51%	ACTN4/FGB/RAP1B/HBB/CAP1/PFN1/VCL/LTF/HP/APOE/BLVRB/TPM4/C6/POSTN/HSPA6/FBLN1/C7/CLU/FN1/PPIA/C9/CFP/THBS1/VWF/F2/APOH/VTN
GO:0043226	CC	GO:0043226	organelle	32	0.545429	1.50881	0.0216369	0.0259643	0.106558	50	tags=59%, list=30%, signal=51%	ACTN4/ACTG1/RAP1B/KRT1/KRT75/VCL/LTF/ANXA2/APOE/BLVRB/TPM4/POSTN/HSPA6/INHCA/CLU/PPIA/CFP/THBS1/VWF
GO:0043229	CC	GO:0043229	intracellular organelle	32	0.545429	1.50881	0.0216369	0.0259643	0.106558	50	tags=59%, list=30%, signal=51%	ACTN4/ACTG1/RAP1B/KRT1/KRT75/VCL/LTF/ANXA2/APOE/BLVRB/TPM4/POSTN/HSPA6/INHCA/CLU/PPIA/CFP/THBS1/VWF
GO:0044238	BP	GO:0044238	primary metabolic process	48	-0.457191	-1.4629	0.0206623	0.0247948	0.106558	32	tags=29%, list=19%, signal=33%	F13B/APOC3/KLKB1/ITIH2/ITIH1/FETUB/CST3/APOC2/SERPINA6/ACE/APOF/APOA4/EPHX1/ITIH4
GO:0098772	MF	GO:0098772	molecular function regulator activity	34	-0.517633	-1.53708	0.0207051	0.0248461	0.106558	33	tags=41%, list=20%, signal=41%	C4A/APOC3/ITIH2/ITIH1/LOC396685/FETUB/CST3/APOC2/SERPINA6/C3/AHSG/SERPINA5/APOA4/ITIH4
GO:0006629	BP	GO:0006629	lipid metabolic process	10	-0.700049	-1.54718	0.0496042	0.0495251	0.174255	22	tags=50%, list=13%, signal=46%	APOC3/APOC2/APOF/APOA4/EPHX1
GO:0080090	BP	GO:0080090	regulation of primary metabolic process	23	-0.571949	-1.54799	0.0271944	0.0326333	0.121097	31	tags=57%, list=19%, signal=53%	SERPINA1/SERPINE1/SERPING1/CLEC3B/APOC3/ITIH2/ITIH1/FETUB/CST3/APOC2/SERPINA6/APOA4/ITIH4
GO:0004867	MF	GO:0004867	serine-type endopeptidase inhibitor activity	17	-0.615127	-1.54962	0.0332978	0.0399574	0.139139	43	tags=59%, list=26%, signal=48%	SERPINA1/SERPINE1/SERPING1/AMBP/ITIH2/ITIH1/LOC396685/SERPINA6/SERPINA5/ITIH4
GO:0044281	BP	GO:0044281	small molecule metabolic process	11	-0.692939	-1.56699	0.041889	0.0402668	0.16989	17	tags=36%, list=10%, signal=35%	APOC3/APOF/APOA4/EPHX1
GO:0030162	BP	GO:0030162	regulation of proteolysis	13	-0.680674	-1.5944	0.0272237	0.0326685	0.121097	43	tags=77%, list=26%, signal=62%	SERPINA1/SERPINE1/SERPING1/CLEC3B/ITIH2/ITIH1/FETUB/CST3/SERPINA6/ITIH4
GO:0004857	MF	GO:0004857	enzyme inhibitor activity	28	-0.569827	-1.62321	0.0132361	0.0158833	0.0960625	43	tags=57%, list=26%, signal=51%	SERPINA1/SERPINE1/SERPING1/AMBP/C4A/APOC3/ITIH2/ITIH1/LOC396685/FETUB/CST3/SERPINA6/C3/AHSG/SERPINA5/ITIH4
GO:0140678	MF	GO:0140678	molecular function inhibitor activity	28	-0.569827	-1.62321	0.0132361	0.0158833	0.0960625	43	tags=57%, list=26%, signal=51%	SERPINA1/SERPINE1/SERPING1/AMBP/C4A/APOC3/ITIH2/ITIH1/LOC396685/FETUB/CST3/SERPINA6/C3/AHSG/SERPINA5/ITIH4
GO:0061134	MF	GO:0061134	peptidase regulator activity	26	-0.590889	-1.65364	0.0100353	0.0120423	0.0814006	43	tags=58%, list=26%, signal=51%	SERPINA1/SERPINE1/SERPING1/AMBP/C4A/ITIH2/ITIH1/LOC396685/FETUB/CST3/SERPINA6/C3/AHSG/SERPINA5/ITIH4
GO:0010466	BP	GO:0010466	negative regulation of peptidase activity	11	-0.731577	-1.65437	0.0216115	0.0259338	0.106558	29	tags=82%, list=18%, signal=72%	SERPINA1/SERPINE1/SERPING1/ITIH2/ITIH1/FETUB/CST3/SERPINA6/ITIH4
GO:0045861	BP	GO:0045861	negative regulation of proteolysis	11	-0.731577	-1.65437	0.0216115	0.0259338	0.106558	29	tags=82%, list=18%, signal=72%	SERPINA1/SERPINE1/SERPING1/ITIH2/ITIH1/FETUB/CST3/SERPINA6/ITIH4
GO:0052547	BP	GO:0052547	regulation of peptidase activity	11	-0.731577	-1.65437	0.0216115	0.0259338	0.106558	29	tags=82%, list=18%, signal=72%	SERPINA1/SERPINE1/SERPING1/ITIH2/ITIH1/FETUB/CST3/SERPINA6/ITIH4
GO:0030234	MF	GO:0030234	enzyme regulator activity	32	-0.574943	-1.68504	0.00634658	0.00761589	0.0814006	33	tags=56%, list=20%, signal=56%	SERPINA1/SERPINE1/SERPING1/AMBP/C4A/APOC3/ITIH2/ITIH1/LOC396685/FETUB/CST3/APOC2/SERPINA6/C3/AHSG/SERPINA5/APOA4/ITIH4
GO:0043086	BP	GO:0043086	negative regulation of catalytic activity	15	-0.703181	-1.71444	0.00856073	0.0102729	0.0814006	31	tags=73%, list=19%, signal=66%	SERPINA1/SERPINE1/SERPING1/APOC3/ITIH2/ITIH1/FETUB/CST3/SERPINA6/SERPINA5/ITIH4
GO:0044092	BP	GO:0044092	negative regulation of molecular function	15	-0.703181	-1.71444	0.00856073	0.0102729	0.0814006	31	tags=73%, list=19%, signal=66%	SERPINA1/SERPINE1/SERPING1/APOC3/ITIH2/ITIH1/FETUB/CST3/SERPINA6/SERPINA5/ITIH4
GO:0004866	MF	GO:0004866	endopeptidase inhibitor activity	25	-0.619749	-1.71669	0.00645161	0.00774194	0.0814006	43	tags=60%, list=26%, signal=52%	SERPINA1/SERPINE1/SERPING1/AMBP/C4A/ITIH2/ITIH1/LOC396685/FETUB/CST3/SERPINA6/C3/AHSG/SERPINA5/ITIH4
GO:0030414	MF	GO:0030414	peptidase inhibitor activity	25	-0.619749	-1.71669	0.00645161	0.00774194	0.0814006	43	tags=60%, list=26%, signal=52%	SERPINA1/SERPINE1/SERPING1/AMBP/C4A/ITIH2/ITIH1/LOC396685/FETUB/CST3/SERPINA6/C3/AHSG/SERPINA5/ITIH4
GO:0061135	MF	GO:0061135	endopeptidase regulator activity	25	-0.619749	-1.71669	0.00645161	0.00774194	0.0814006	43	tags=60%, list=26%, signal=52%	SERPINA1/SERPINE1/SERPING1/AMBP/C4A/ITIH2/ITIH1/LOC396685/FETUB/CST3/SERPINA6/C3/AHSG/SERPINA5/ITIH4
GO:0065009	BP	GO:0065009	regulation of molecular function	19	-0.683056	-1.76928	0.00538503	0.00646204	0.0814006	31	tags=53%, list=19%, signal=48%	APOC3/ITIH2/ITIH1/FETUB/CST3/APOC2/SERPINA6/SERPINA5/APOA4/ITIH4
GO:0051346	BP	GO:0051346	negative regulation of hydrolase activity	14	-0.741419	-1.7698	0.00537201	0.00644641	0.0814006	31	tags=79%, list=19%, signal=70%	SERPINA1/SERPINE1/SERPING1/APOC3/ITIH2/ITIH1/FETUB/CST3/SERPINA6/SERPINA5/ITIH4
GO:0050790	BP	GO:0050790	regulation of catalytic activity	18	-0.712978	-1.82104	0.00321716	0.00386059	0.0814006	31	tags=56%, list=19%, signal=51%	APOC3/ITIH2/ITIH1/FETUB/CST3/APOC2/SERPINA6/SERPINA5/APOA4/ITIH4
GO:0051336	BP	GO:0051336	regulation of hydrolase activity	17	-0.743814	-1.87381	0.00133191	0.0015983	0.0814006	31	tags=59%, list=19%, signal=53%	APOC3/ITIH2/ITIH1/FETUB/CST3/APOC2/SERPINA6/SERPINA5/APOA4/ITIH4

## Sheet: 8. GSEA KEGG
ID	Description	setSize	enrichmentScore	NES	pvalue	p.adjust	qvalue	rank	leading_edge	core_enrichment
ssc04810	Regulation of actin cytoskeleton	14	0.668867	1.54142	0.0138431	0.0238431	0.175686	51	tags=71%, list=31%, signal=54%	ACTN4/ACTG1/PFN1/VCL/C6/C5/C7/FN1/C9/F2
ssc05150	Staphylococcus aureus infection	13	0.497279	1.1277	0.120529	0.320529	0.520586	1	tags=8%, list=1%, signal=8%	NPG1
ssc05171	Coronavirus disease - COVID-19	21	0.440352	1.11472	0.121574	0.321574	0.520586	51	tags=38%, list=31%, signal=30%	FGA/FGB/C6/C5/C7/C9/VWF/F2
ssc05322	Systemic lupus erythematosus	14	0.476145	1.09729	0.234549	0.353255	0.520586	46	tags=36%, list=28%, signal=28%	ACTN4/C6/C5/C7/C9
ssc05020	Prion disease	11	0.481345	1.04696	0.343894	0.425694	0.522782	83	tags=82%, list=50%, signal=44%	C6/HSPA6/C5/C7/C9/TUBB4B/C1QB/C8G/C1QA
ssc04610	Complement and coagulation cascades	44	0.310739	0.909027	0.457428	0.624278	0.657135	54	tags=32%, list=33%, signal=29%	FGA/FGB/C4BPA/C6/A2M/C5/C7/CLU/C9/F10/VWF/F2/VTN/PROS1
ssc05133	Pertussis	11	0.303223	0.659532	0.655416	0.897542	0.826683	94	tags=82%, list=57%, signal=38%	C4BPA/C5/C1QB/CD14/C4BPA/C1QA/C1R/C1S/C3
ssc01100	Metabolic pathways	10	-0.619039	-1.39222	0.343282	0.128191	0.472283	9	tags=30%, list=5%, signal=30%	MGAM/AKR1C1/LOC110256000
