# Supplementary material for: Complement system activation in wild boar (Sus scrofa) following parenteral administration of heat-inactivated Mycobacterium bovis
Source: Front Vet Sci. 2025 Nov 19;12:1702063. doi: 10.3389/fvets.2025.1702063 (PMC12673616; doi:10.3389/fvets.2025.1702063)
Supplement: SUPPLEMENTARY TABLE 3 — Data for pathogen seroprevalence in IV-treated and control non-treated wild boar. [file Data_Sheet_3.xlsx]

## Sheet: NPG1 & C7
Supplementary Data 2. Serum biomarkers.												Proteomics data (mean values and analysis from Supplementary Data 1)						ELISA data							Heatmap	IV/Control ratio		All samples
MICROCHIP	Reference	REF_IREC	Sampling Date	Enclosure	Sex	Sampling	IV treatment	Birth day	Number of IV treatments	Randomly selected for proteomics	Included in ELISA analysis	Protegrin-1 (NPG1) (IV)	Protegrin-1 (NPG1) (Control)	IV/Control ratio (p-value)	C7 (IV)	C7 (Control)	IV/Control ratio (p-value)	Protegrin-1 (NPG1) (IV; pg/ml)	Protegrin-1 (NPG1) (Control; pg/ml)	IV/Control ratio (p-value)	C7 (IV; ng/ml)	C7 (Control; ng/ml)	IV/Control ratio (p-value)			Proteomics	ELISA 2-IV	ELISA 3-IV
941000020224472	B21/824	1	2021-12-08	IPU	Male	Treatment	Not treated	2020.07.01	0					3.4 (0.000001)			1.3 (0.0006)		5.8146	3 IV doses: 5.9/5.1 = 1.2 (0.019)		360.1	3 IV doses: 2.5/2.4 = 1.0 (0.178)		NPG1	3.4	1.2	1.2
941000020224045	B21/825	2	2021-12-08	IPU	Male	Treatment	Not treated	2020.07.01	0				3612.5			346582.2			6.2039	2 IV doses: 6.1/5.1 = 1.2 (0.028)		278.2	2 IV doses: 2.6/2.4 = 1.1 (0.032)		C7	1.3	1.1	1
941000020223241	B21/826	3	2021-12-08	IPU	Male	Treatment	Not treated	2020.07.01	0										4.70316			263.6
941000020222862	B21/827	4	2021-12-08	IPU	Male	Treatment	Not treated	2020.07.01	0										5.58679			383.3				Proteomics	ELISA 2-IV	ELISA 3-IV
941000020223958	B21/837	5	2021-12-08	IPU	Male	Treatment	Not treated	2020.07.01	0										4.69132			280.7			NPG1	3.4	1.2	1.2
941000020224075	B21/838	6	2021-12-08	IPU	Male	Treatment	Not treated	2020.07.01	0										5.67382			324			C7	1.3	1.1
941000020224189	B21/839	7	2021-12-08	IPU	Male	Treatment	Not treated	2020.07.01	0										4.86686			285.4
941000020224657	B21/840	8	2021-12-08	IPU	Male	Treatment	Not treated	2020.07.01	0										5.10897			341.4
941000020104614	B20/238	9	2020-11-12	IPU	Female	Treatment	Not treated	2018.06.01	0										4.98422			267.2			Heatmap	IV/Control ratio		Proteomics samples
941000020104627	B20/239	10	2020-11-12	IPU	Female	Treatment	Not treated	2018.06.01	0										4.9391			341.6				Proteomics	ELISA 2-IV	ELISA 3-IV
941000020104720	B20/240	11	2020-11-12	IPU	Female	Treatment	Not treated	2018.06.01	0										4.82495			343.9			NPG1	3.4	1.2	1.2
941000020104580	B20/241	12	2020-11-12	IPU	Female	Treatment	Not treated	2018.06.01	0										4.71326			334.2			C7	1.3	1.1	1
941000020104986	B20/242	13	2020-11-12	IPU	Female	Treatment	Not treated	2018.06.01	0										4.79684			314.3
941000020104857	B20/243	14	2020-11-12	IPU	Female	Treatment	Not treated	2018.06.01	0										5.42406			297.5				Proteomics	ELISA 2-IV	ELISA 3-IV			NPG1		C7
941000020104982	B20/244	15	2020-11-12	IPU	Female	Treatment	Not treated	2018.06.01	0										4.89571			356			NPG1	3.4	1.2	1.2			Sample	C(pg/mL)	Muestra	C(ng/ml)
941000020105113	B20/245	16	2020-11-12	IPU	Female	Treatment	Not treated	2018.06.01	0										4.9359			392.5			C7	1.3	1.1	1.1
																											Not included				2	6.2039	2	278.2
941000020222975	B21/504	V1	2021-11-08	East Hunting Garden	Female	Hunted	Treated	2018.06.01	3									4.8289			369.8										3	4.70316	3	263.6
941000020105823	B21/505	V2	2021-11-08	East Hunting Garden	Female	Hunted	Treated	2018.06.01	3									4.62599			348.6										4	5.58679	4	383.3
941000020223362	B21/506	V3	2021-11-08	East Hunting Garden	Female	Hunted	Treated	2018.06.01	3									4.34961			252.8										7	4.86686	7	285.4
941000020105241	B21/507	V4	2021-11-08	East Hunting Garden	Female	Hunted	Treated	2018.06.01	3									5.87475			327.5										8	5.10897	8	341.4
941000020223116	B21/508	V5	2021-11-08	East Hunting Garden	Female	Hunted	Treated	2018.06.01	3									4.7283			293.4										Ave	5.29393		310.38
941000020223410	B21/509	V6	2021-11-08	East Hunting Garden	Female	Hunted	Treated	2018.06.01	3									5.86834			319.9										SD	0.608155		50.3177
941000020222793	B21/510	V7	2021-11-08	East Hunting Garden	Female	Hunted	Treated	2018.06.01	3									7.46696			281										V9	5.87475	V9	364.2
941000020222793	B21/511	V8	2021-11-08	East Hunting Garden	Female	Hunted	Treated	2018.06.01	3																						V12	5.8538	V12	396.2
941000020223031	B20/350	V9	2020-12-08	BOMA	Male	Treatment	Treated	2018.06.01	3			12332.1			440424.9			5.87475			364.2										V14	6.6181	V14	405.3
941000020223495	B20/351	V10	2020-12-08	BOMA	Male	Treatment	Treated	2018.06.01	3									6.30769			361.1										V15	7.31213	V15	384
941000020222943	B20/352	V11	2020-12-08	BOMA	Male	Treatment	Treated	2018.06.01	3									6.15089			427.7										V16	6.16765	V16	365.4
941000020223274	B20/353	V12	2020-12-08	BOMA	Male	Treatment	Treated	2018.06.01	3									5.8538			396.2										Ave	6.36529		383.02
941000020222866	B20/354	V13	2020-12-08	BOMA	Male	Treatment	Treated	2018.06.01	3									6.08531			359.8										SD	0.612725		18.2738
941000020223163	B20/355	V14	2020-12-08	BOMA	Male	Treatment	Treated	2018.06.01	3									6.6181			405.3
941000020222481	B20/356	V15	2020-12-08	BOMA	Male	Treatment	Treated	2018.06.01	3									7.31213			384										IV/Control	1.20237		1.23404
941000020223201	B20/357	V16	2020-12-08	BOMA	Male	Treatment	Treated	2018.06.01	3									6.16765			365.4										t-Test	0.0120558		0.0143354
941000020210001	B19/101	I1	2019-12-08	BOMA	Male	Treatment	Treated	2018.06.02	2									5.32791			427											one-tailed		one-tailed
941000020210002	B19/102	I2	2019-12-08	BOMA	Male	Treatment	Treated	2018.06.03	2									7.10404			366.6											equal variance		unequal variance
941000020210003	B19/103	I3	2019-12-08	BOMA	Male	Treatment	Treated	2018.06.04	2									5.94675			393
941000020210004	B19/104	I4	2019-12-08	BOMA	Male	Treatment	Treated	2018.06.05	2									6.59591			405.5
941000020210005	B19/105	I5	2019-12-08	BOMA	Male	Treatment	Treated	2018.06.06	2									5.7002			407.8
REF_IREC	SEX		IV vaccinated
1	Male		NO
2	Male		NO
3	Male		NO
4	Male		NO
5	Male		NO
6	Male		NO
7	Male		NO
8	Male		NO
9	Female		NO
10	Female		NO
V1	Female		YES (3 doses)
V2	Female		YES (3 doses)
V3	Female		YES (3 doses)
V4	Female		YES (3 doses)
V5	Female		YES (3 doses)
V6	Female		YES (3 doses)
V7	Female		YES (3 doses)
V9	Male		YES (3 doses)
V10	Male		YES (3 doses)
V11	Male		YES (3 doses)
V12	Male		YES (3 doses)
V13	Male		YES (3 doses)
V14	Male		YES (3 doses)
V15	Male		YES (3 doses)
V16	Male		YES (3 doses)
I1	Male		YES (2 doses)
I2	Male		YES (2 doses)
I3	Male		YES (2 doses)
I4	Male		YES (2 doses)
I5	Male		YES (2 doses)

## Sheet: Complement pathway
Clasical complement pathway				Alternative complement pathway				Lectin complement pathway
	MEAN OD	%			MEAN OD	%			MEAN OD	%
1	0.16825	0.192738		1	0.05035	0.163474		1	0.5591	25.722
2	0.1712	0.344358		2	0.054	0.32474		2	0.0703	0.957544
3	0.1581	0		3	0.05755	0.481587		3	0.056	0.233053
4	0.15355	0		4	0.04835	0.0751099		4	0.0742	1.15513
5	0.1546	0		5	0.0488	0.0949919		5	0.0566	0.263451
6	0.16875	0.218436		6	0.05055	0.172311		6	0.06315	0.595298
7	0.1575	0		7	0.04725	0.0265094		7	0.06405	0.640896
8	0.1648	0.015419		8	0.0493	0.117083		8	0.18095	6.56348
9	0.2243	3.07352		9	0.0493	0.117083		9	0.05375	0.141826
10	0.19005	1.31319		10	0.0495	0.12592		10	0.0664	0.759955
11	0.1668	0.118212		11	0.05385	0.318113		11	0.55885	25.7093
12	0.17165	0.367486		12	0.04885	0.0972011		12	0.08995	1.95309
13	0.1626	0		13	0.04895	0.101619		13	0.0541	0.136792
14	0.18765	1.18983		14	0.0505	0.170102		14	0.32545	13.8844
15	0.16435	0		15	0.0519	0.231957		15	0.0562	0.243186
16	0.18475	1.04078		16	0.0493	0.117083		16	0.049	0
V1	0.15165	0		V1	0.05105	0.194402		V1	0.19405	7.22718
V2	0.19225	1.42626		V2	0.069	0.987474		V2	0.1801	6.52042
V3	0.1695	0.256984		V3	0.0582	0.510306		V3	0.05055	0
V4	0.2256	3.14034		V4	0.05325	0.291603		V4	0.76125	35.9636
V5	0.1603	0		V5	0.0587	0.532397		V5	0.0506	0
V6	0.1725	0.411174		V6	0.05695	0.455078		V6	0.0505	0
V7	0.17015	0.290391		V7	0.049	0.103828		V7	0.0596	0.438141
V9	0.1548	0		V9	0.06415	0.77319		V9	0.0526	0.0607964
V10	0.1522	0		V10	0.0559	0.408686		V10	0.05695	0.281184
V11	0.17045	0.30581		V11	0.0509	0.187775		V11	0.0515	0.0278587
V12	0.17115	0.341788		V12	0.04895	0.101619		V12	0.2301	9.0536
V13	0.15895	0		V13	0.0513	0.205448		V13	0.148	4.89411
V14	0.15095	0		V14	0.0526	0.262885		V14	0.0535	0.106394
V15	0.1613	0		V15	0.0492	0.112665		V15	0.13675	4.32415
V16	0.17615	0.598772		V16	0.04945	0.12371		V16	0.11705	3.32607
I1	0.31865	7.9228		I1	0.0522	0.245212		I1	0.059	0.40775
I2	0.6423	24.5573		I2	0.0797	1.46022		I2	1.33155	64.8571
I3	0.83315	34.3664		I3	0.0819	1.55743		I3	1.5668	76.7758
I4	0.34355	9.20258		I4	0.08895	1.86891		I4	0.5813	26.8467
I5	0.04765	0		I5	0.10025	2.36817		I5	0.30595	12.9163

## Sheet: anti-IV IgG
Anti-IV IgG antibody titers
	MEAN OD	OD
1	0.2791	0.1996
2	0.312	0.2325
3	0.41265	0.33315
4	0.16425	0.08475
5	0.20525	0.12575
6	0.14095	0.06145
7	0.2158	0.1363
8	0.2864	0.2069
9	0.47875	0.39925
10	0.4957	0.4162
11	1.0115	0.932
12	0.27065	0.19115
13	0.2467	0.1672
14	0.4495	0.37
15	0.3348	0.2553
16	0.327	0.2475
V1	0.72815	0.64865
V2	1.80585	1.72635
V3	0.5093	0.4298
V4	1.2224	1.1429
V5	0.3295	0.25
V6	0.75305	0.67355
V7	1.20665	1.12715
V9	0.3532	0.2737
V10	1.50175	1.42225
V11	1.8186	1.7391
V12	1.33275	1.25325
V13	1.1664	1.0869
V14	1.47565	1.39615
V15	2.39655	2.31705
V16	1.44455	1.36505
I1	1.974	1.8945
I2	1.16705	1.08755
I3	0.6511	0.5716
I4	0.304	0.2245
I5	0.68105	0.60155

## Sheet: Control infection
Clasical complement pathway
Control day 0	Control day 49	Control infected day 133	1 IV dose day 0	1 IV dose day 49	1 IV dose infected day 133
0.0159	0	13.987	0	19.327	19.327
0.02	0	10.435	0.03	17.983	22.032
0	0.134	8.543	0	18.093	21.903
0.102	0.04	9.455	0.002	15.603	16.103
0	0.072	14.887	0	18.099	15.099
Alternative complement pathway
Control day 0	Control day 49	Control infected day 133	1 IV dose day 0	1 IV dose day 49	1 IV dose infected day 133
0.0231	0.1231	0.934	0.031	1.189	1.819
0.092	0.092	0.899	0.082	1.953	1.938
0.1234	0.1234	1.1354	0.143	1.496	1.996
0.0876	0.1876	1.003	0.086	1.973	2.973
0.3001	0.3001	1.512	0.289	1.8001	1.191
Lectin complement pathway
Control day 0	Control day 49	Control infected day 133	1 IV dose day 0	1 IV dose day 49	1 IV dose infected day 133
0.987	0.987	20.098	0.897	21.374	31.345
0.579	1.579	23.999	0.759	33.333	23.835
0.993	0.998	17.098	0.893	42.098	46.948
1.845	1.845	19.573	1.345	19.869	29.019
1.956	1.956	16.597	1.569	16.778	19.827
